# Supplementary material for: Unraveling the origin of air-stability in single-crystalline layered oxide positive electrode materials
Source: Nat Commun. 2025 Jul 15;16:6519. doi: 10.1038/s41467-025-61304-0 (PMC12263995; doi:10.1038/s41467-025-61304-0)
Supplement: Supplementary file 3 — Source data [file 41467_2025_61304_MOESM3_ESM.xlsx]

## Sheet: 1a
2θ (degree)	obs	calc	bkg	--
0.8696	5161.46	3661.55	3661.55	-77271.8
0.8762	5191.91	3681.67	3681.67	-77261.4
0.8828	5311.19	3701.65	3701.65	-77162.1
0.8894	5269.35	3721.52	3721.52	-77223.9
0.896	5292.63	3741.26	3741.26	-77220.3
0.9026	5299.02	3760.88	3760.88	-77233.5
0.9092	5347.69	3780.37	3780.37	-77204.4
0.9158	5250.42	3799.74	3799.74	-77321
0.9224	5231.9	3819	3819	-77358.8
0.929	5183.89	3838.13	3838.13	-77425.9
0.9356	5188.7	3857.13	3857.13	-77440.1
0.9422	5051.19	3876.02	3876.02	-77596.5
0.9488	5063.06	3894.79	3894.79	-77603.4
0.9554	5027	3913.44	3913.44	-77658.1
0.962	4950.17	3931.97	3931.97	-77753.5
0.9686	4886.28	3950.38	3950.38	-77835.8
0.9752	4863.62	3968.67	3968.67	-77876.7
0.9818	4839.65	3986.84	3986.84	-77918.9
0.9884	4829.09	4004.9	4004.9	-77947.5
0.995	4789.29	4022.83	4022.83	-78005.2
1.0016	4775.91	4040.65	4040.65	-78036.4
1.0082	4738.88	4058.36	4058.36	-78091.2
1.0148	4725.38	4087.74	4075.94	-78134
1.0214	4690.87	4105.29	4093.42	-78186.1
1.028	4642.47	4122.73	4110.77	-78252
1.0346	4689.52	4140.06	4128.01	-78222.2
1.0412	4626.56	4157.27	4145.14	-78302.4
1.0478	4666.8	4174.37	4162.15	-78279.3
1.0544	4634.15	4191.35	4179.05	-78328.9
1.061	4634.26	4208.22	4195.83	-78345.6
1.0676	4604.93	4224.98	4212.51	-78391.7
1.0742	4623.85	4241.63	4229.06	-78389.5
1.0808	4589.81	4258.17	4245.51	-78440
1.0874	4595.91	4274.59	4261.84	-78450.4
1.094	4579.79	4290.91	4278.07	-78482.8
1.1006	4599.6	4307.11	4294.18	-78479.2
1.1072	4562.56	4323.21	4310.18	-78532.3
1.1138	4589.5	4339.19	4326.07	-78521.4
1.1204	4568.86	4355.07	4341.85	-78557.9
1.127	4574.72	4370.83	4357.52	-78567.8
1.1336	4559	4386.49	4373.08	-78599.2
1.1402	4556.3	4402.04	4388.53	-78617.4
1.1468	4567.83	4417.49	4403.87	-78621.3
1.1534	4555.51	4432.82	4419.1	-78649
1.16	4537.53	4448.05	4434.23	-78682.2
1.1666	4522.9	4463.18	4449.25	-78712
1.1732	4523.17	4478.19	4464.16	-78726.7
1.1798	4521.24	4493.11	4478.97	-78743.5
1.1864	4531.11	4507.91	4493.66	-78748.5
1.193	4509.03	4522.61	4508.26	-78785.3
1.1996	4516.22	4537.21	4522.74	-78792.7
1.2062	4497.17	4551.7	4537.12	-78826.2
1.2128	4513.5	4566.09	4551.4	-78824.3
1.2194	4488.74	4580.38	4565.57	-78863.3
1.226	4481.44	4594.56	4579.64	-78884.8
1.2326	4499.23	4608.64	4593.6	-78881.1
1.2392	4473.4	4622.62	4607.47	-78920.9
1.2458	4474.5	4636.5	4621.22	-78933.7
1.2524	4482.05	4650.27	4634.88	-78939.9
1.259	4476.54	4663.95	4648.43	-78959.1
1.2656	4497.45	4677.52	4661.88	-78951.8
1.2722	4467.4	4691	4675.23	-78995.3
1.2788	4479.62	4704.37	4688.47	-78996.4
1.2854	4469.96	4717.65	4701.62	-79019.4
1.292	4469.34	4730.82	4714.67	-79033.2
1.2986	4475.29	4743.9	4727.61	-79040.3
1.3052	4483.2	4756.88	4740.46	-79045.4
1.3118	4462.36	4769.76	4753.2	-79079.1
1.3184	4479.77	4782.54	4765.85	-79074.5
1.325	4491.51	4795.23	4778.4	-79075.4
1.3316	4459.09	4807.82	4790.85	-79120.4
1.3382	4458.36	4820.31	4803.2	-79133.6
1.3448	4476.09	4832.71	4815.45	-79128.3
1.3514	4482.78	4845.01	4827.61	-79133.9
1.358	4447.77	4857.22	4839.67	-79181.1
1.3646	4468.06	4869.33	4851.63	-79173
1.3712	4450.27	4881.35	4863.5	-79202.8
1.3778	4455.91	4893.27	4875.27	-79209
1.3844	4478.34	4905.1	4886.94	-79198.4
1.391	4458.41	4916.83	4898.52	-79230.1
1.3976	4490.21	4928.48	4910	-79210
1.4042	4478.19	4940.03	4921.39	-79233.5
1.4108	4488.02	4951.49	4932.69	-79235.2
1.4174	4477.38	4962.85	4943.89	-79257.2
1.424	4493.39	4974.13	4955	-79252.4
1.4306	4481.44	4985.31	4966.01	-79275.6
1.4372	4464.96	4996.41	4976.93	-79303.1
1.4438	4480.21	5007.41	4987.76	-79298.9
1.4504	4503.64	5018.33	4998.5	-79286.4
1.457	4481.95	5029.15	5009.14	-79318.9
1.4636	4497.19	5039.89	5019.7	-79314.4
1.4702	4507.68	5050.53	5030.16	-79314.5
1.4768	4517.83	5061.09	5040.53	-79314.9
1.4834	4512.29	5071.56	5050.81	-79331
1.49	4506.27	5081.94	5061	-79347.4
1.4966	4510.72	5092.24	5071.11	-79353.2
1.5032	4504.07	5102.45	5081.12	-79370.1
1.5098	4524.93	5112.57	5091.04	-79359.3
1.5164	4507.04	5122.61	5100.87	-79387.3
1.523	4521.42	5132.56	5110.62	-79382.8
1.5296	4518.38	5142.43	5120.28	-79395.7
1.5362	4523.33	5152.21	5129.84	-79400.6
1.5428	4546.06	5161.9	5139.33	-79387.5
1.5494	4534.58	5171.52	5148.72	-79408.6
1.556	4557.22	5181.04	5158.03	-79395.5
1.5626	4549.81	5190.49	5167.25	-79412.4
1.5692	4571.78	5199.85	5176.38	-79399.8
1.5758	4567.92	5209.13	5185.43	-79412.9
1.5824	4570.24	5218.33	5194.4	-79419.8
1.589	4551.13	5227.45	5203.28	-79448
1.5956	4571.55	5236.48	5212.07	-79436.6
1.6022	4560.13	5245.44	5220.78	-79457
1.6088	4569.02	5254.31	5229.4	-79457
1.6154	4587.8	5263.1	5237.94	-79447
1.622	4587.19	5271.82	5246.4	-79456.3
1.6286	4581.34	5280.45	5254.78	-79470.8
1.6352	4603.56	5289.01	5263.07	-79457.1
1.6418	4612.85	5297.49	5271.28	-79456.3
1.6484	4631	5305.88	5279.4	-79446.6
1.655	4625.63	5314.21	5287.45	-79460.3
1.6616	4649.25	5322.45	5295.41	-79444.9
1.6682	4656.66	5330.62	5303.29	-79445.6
1.6748	4651.51	5338.71	5311.09	-79458.9
1.6814	4686.8	5346.72	5318.81	-79431.6
1.688	4681.91	5354.66	5326.45	-79444.4
1.6946	4693.55	5362.53	5334.01	-79440.7
1.7012	4688.49	5370.32	5341.49	-79453.5
1.7078	4713.17	5378.03	5348.89	-79436.5
1.7144	4705.96	5385.67	5356.21	-79451.4
1.721	4733.02	5393.24	5363.45	-79431.9
1.7276	4726.28	5400.74	5370.62	-79446.1
1.7342	4733.74	5408.16	5377.7	-79446.1
1.7408	4739.95	5415.51	5384.71	-79447.2
1.7474	4766.35	5422.79	5391.64	-79428.1
1.754	4760.35	5429.99	5398.49	-79441.3
1.7606	4765.08	5437.13	5405.27	-79443.7
1.7672	4787.44	5444.19	5411.97	-79428.4
1.7738	4758.54	5451.19	5418.59	-79464.3
1.7804	4764.51	5458.11	5425.14	-79465.3
1.787	4781.72	5464.97	5431.61	-79454.9
1.7936	4793.43	5471.76	5438.01	-79450
1.8002	4791.75	5478.48	5444.33	-79458.4
1.8068	4790.17	5485.13	5450.57	-79466.7
1.8134	4782.5	5491.72	5456.75	-79480.9
1.82	4787.69	5498.24	5462.84	-79482.2
1.8266	4811.98	5504.69	5468.87	-79464.4
1.8332	4790.69	5511.08	5474.82	-79492.1
1.8398	4814.42	5517.4	5480.7	-79474.7
1.8464	4817.84	5523.65	5486.5	-79477.5
1.853	4816.99	5529.85	5492.23	-79484.5
1.8596	4843.58	5535.98	5497.89	-79464.1
1.8662	4832.65	5542.04	5503.48	-79481.1
1.8728	4847.24	5548.04	5508.99	-79472.5
1.8794	4864.31	5553.99	5514.44	-79461.4
1.886	4854.77	5559.86	5519.81	-79476.8
1.8926	4861.79	5565.68	5525.11	-79475.6
1.8992	4875.65	5571.44	5530.34	-79467.5
1.9058	4909.03	5577.14	5535.5	-79439.8
1.9124	4884.44	5582.78	5540.59	-79470
1.919	4923.59	5588.36	5545.61	-79436.5
1.9256	4908.05	5593.88	5550.57	-79457.5
1.9322	4925.88	5599.34	5555.45	-79445.1
1.9388	4943.88	5604.75	5560.26	-79432.6
1.9454	4968.53	5610.1	5565.01	-79413.3
1.952	4968.08	5615.39	5569.69	-79419
1.9586	4997.78	5620.63	5574.29	-79394.5
1.9652	5017.85	5625.81	5578.84	-79379.7
1.9718	5002.16	5630.94	5583.31	-79400.5
1.9784	5021.79	5636.02	5587.72	-79385.9
1.985	5031.36	5641.05	5592.06	-79381.4
1.9916	5050.9	5646.02	5596.33	-79366.8
1.9982	5056.88	5650.94	5600.54	-79365.8
2.0048	5081.53	5655.81	5604.68	-79346
2.0114	5069.08	5660.63	5608.76	-79363.2
2.018	5093.59	5665.41	5612.77	-79343.5
2.0246	5114.78	5670.13	5616.71	-79327
2.0312	5121.59	5674.81	5620.59	-79324.9
2.0378	5131.24	5679.44	5624.41	-79319.9
2.0444	5157.51	5684.02	5628.16	-79298.2
2.051	5171.32	5688.56	5631.85	-79288.9
2.0576	5176.35	5693.06	5635.47	-79288.4
2.0642	5174.38	5697.51	5639.03	-79294.8
2.0708	5212.98	5701.92	5642.53	-79260.6
2.0774	5252.19	5706.29	5645.97	-79225.8
2.084	5245.67	5710.62	5649.34	-79236.6
2.0906	5267.25	5714.91	5652.65	-79219.3
2.0972	5275.56	5719.16	5655.9	-79215.3
2.1038	5298.68	5723.38	5659.08	-79196.4
2.1104	5321.72	5727.55	5662.21	-79177.5
2.117	5334.47	5731.7	5665.27	-79168.9
2.1236	5357.24	5735.81	5668.28	-79150.3
2.1302	5376.76	5739.88	5671.22	-79134.8
2.1368	5420.67	5743.93	5674.1	-79094.9
2.1434	5419.53	5747.94	5676.92	-79100.1
2.15	5456.01	5751.92	5679.68	-79067.6
2.1566	5478.89	5755.88	5682.39	-79048.7
2.1632	5505.37	5759.81	5685.03	-79026.1
2.1698	5518.22	5763.72	5687.61	-79017.2
2.1764	5554.5	5767.6	5690.14	-78984.8
2.183	5568.87	5771.46	5692.61	-78974.3
2.1896	5594.34	5775.3	5695.01	-78952.7
2.1962	5614.25	5779.12	5697.36	-78936.6
2.2028	5651.63	5782.93	5699.66	-78903
2.2094	5677.48	5786.72	5701.89	-78880.9
2.216	5690.29	5790.5	5704.07	-78871.9
2.2226	5710.8	5794.26	5706.19	-78855.2
2.2292	5746.83	5798.02	5708.26	-78822.9
2.2358	5781.93	5801.77	5710.27	-78791.5
2.2424	5804.31	5805.51	5712.22	-78772.9
2.249	5830.53	5809.25	5714.12	-78750.4
2.2556	5849.1	5812.99	5715.96	-78735.6
2.2622	5882.06	5816.74	5717.74	-78706.4
2.2688	5895.85	5820.48	5719.47	-78696.3
2.2754	5917.92	5824.24	5721.15	-78678
2.282	5935.96	5828	5722.77	-78663.7
2.2886	5976.03	5831.78	5724.34	-78627.4
2.2952	6005.4	5835.58	5725.85	-78601.9
2.3018	6015.65	5839.39	5727.31	-78595.4
2.3084	6050.74	5843.23	5728.72	-78564.2
2.315	6065.88	5847.1	5730.07	-78552.9
2.3216	6085.23	5850.99	5731.37	-78537.5
2.3282	6104.55	5854.92	5732.62	-78522.1
2.3348	6129.5	5858.89	5733.81	-78501.1
2.3414	6145.18	5862.91	5734.95	-78489.4
2.348	6175.53	5866.97	5736.04	-78463.1
2.3546	6196.69	5871.08	5737.08	-78446.1
2.3612	6216.97	5875.25	5738.07	-78430
2.3678	6247.05	5879.48	5739.01	-78404.1
2.3744	6258.75	5883.79	5739.89	-78396.7
2.381	6268.81	5888.17	5740.73	-78391
2.3876	6301.67	5892.63	5741.51	-78362.6
2.3942	6318.32	5897.18	5742.24	-78350.6
2.4008	6323.53	5901.83	5742.93	-78350
2.4074	6351.18	5906.58	5743.56	-78327.1
2.414	6368.37	5911.45	5744.14	-78314.8
2.4206	6383.6	5916.43	5744.68	-78304.5
2.4272	6395.9	5921.55	5745.17	-78297.3
2.4338	6410.58	5926.81	5745.6	-78287.9
2.4404	6432.12	5932.22	5745.99	-78271.8
2.447	6459.28	5937.79	5746.33	-78250.2
2.4536	6468.38	5943.54	5746.62	-78246.9
2.4602	6494.57	5949.48	5746.87	-78226.6
2.4668	6507.81	5955.62	5747.07	-78219.5
2.4734	6532.8	5961.98	5747.22	-78200.9
2.48	6572.13	5968.57	5747.32	-78168.1
2.4866	6584.41	5975.41	5747.38	-78162.7
2.4932	6605.35	5982.53	5747.38	-78148.9
2.4998	6616.22	5989.93	5747.35	-78145.4
2.5064	6650.3	5997.65	5747.26	-78119
2.513	6679.69	6005.71	5747.14	-78097.7
2.5196	6702.88	6014.13	5746.96	-78082.9
2.5262	6715.4	6022.93	5746.74	-78079.2
2.5328	6740.24	6032.16	5746.48	-78063.6
2.5394	6759.75	6041.84	5746.17	-78053.8
2.546	6790.53	6052.01	5745.81	-78033.2
2.5526	6819.77	6062.7	5745.41	-78014.6
2.5592	6849.89	6073.96	5744.97	-77995.8
2.5658	6871.6	6085.84	5744.48	-77985.9
2.5724	6892.32	6098.39	5743.95	-77977.8
2.579	6916.77	6111.66	5743.38	-77966.6
2.5856	6940.95	6125.71	5742.76	-77956.4
2.5922	6953.84	6140.61	5742.1	-77958.5
2.5988	6978.51	6156.43	5741.4	-77949.6
2.6054	6992.3	6173.27	5740.65	-77952.7
2.612	7018.85	6191.19	5739.86	-77944
2.6186	7063.88	6210.32	5739.03	-77918.1
2.6252	7078.26	6230.76	5738.16	-77924.2
2.6318	7112.76	6252.63	5737.24	-77911.6
2.6384	7118.36	6276.08	5736.29	-77929.4
2.645	7156.24	6301.27	5735.29	-77916.7
2.6516	7180.88	6328.36	5734.25	-77919.2
2.6582	7214.46	6357.55	5733.17	-77914.8
2.6648	7254.17	6389.08	5732.05	-77906.6
2.6714	7303.63	6423.19	5730.89	-77891.2
2.678	7347.88	6460.17	5729.69	-77884
2.6846	7379.17	6500.36	5728.45	-77892.9
2.6912	7426.92	6544.13	5727.18	-77888.9
2.6978	7446.16	6591.91	5725.86	-77917.4
2.7044	7460.15	6644.21	5724.5	-77955.8
2.711	7485.13	6701.61	5723.1	-77988.2
2.7176	7506.99	6764.77	5721.67	-78029.5
2.7242	7511.9	6834.5	5720.19	-78094.3
2.7308	7561.15	6911.72	5718.68	-78122.3
2.7374	7578.5	6997.52	5717.13	-78190.7
2.744	7629.19	7093.21	5715.54	-78235.7
2.7506	7651.83	7200.36	5713.91	-78320.2
2.7572	7725.01	7320.82	5712.25	-78367.5
2.7638	7774	7456.88	5710.55	-78454.6
2.7704	7850.63	7611.32	5708.81	-78532.4
2.777	7913.44	7787.54	5707.03	-78645.8
2.7836	8022.44	7989.8	5705.22	-78739.1
2.7902	8118.68	8223.42	5703.37	-78876.4
2.7968	8230.93	8495.14	5701.49	-79035.9
2.8034	8371.59	8813.6	5699.57	-79213.7
2.81	8581.73	9190.01	5697.61	-79380
2.8166	8811.29	9639.15	5695.62	-79599.5
2.8232	9105.66	10180.7	5693.59	-79846.7
2.8298	9496.56	10841.5	5691.53	-80116.6
2.8364	10064.9	11658.5	5689.43	-80365.3
2.843	10892	12684.5	5687.3	-80564.2
2.8496	12150.5	13996.3	5685.14	-80617.5
2.8562	14142	15717.7	5682.93	-80347.3
2.8628	17193.9	18098.2	5680.7	-79676
2.8694	22939.1	21840.9	5678.43	-77673.5
2.876	33093.4	29224.3	5676.13	-74902.6
2.8826	53707.4	46826.8	5673.79	-71891.1
2.8892	92295.5	89160.4	5671.42	-75636.6
2.8958	175788	177558	5669.02	-80541.3
2.9024	321544	325277	5666.59	-82504.7
2.909	518512	510599	5664.12	-70858.2
2.9156	670111	659375	5661.62	-68035.8
2.9222	688584	674072	5659.08	-64259
2.9288	551571	542851	5656.52	-70050.7
2.9354	363637	357129	5653.92	-72263.1
2.942	200449	199647	5651.29	-77969.7
2.9486	105543	100958	5648.64	-74187.3
2.9552	57402	51998.9	5645.94	-73368.6
2.9618	35771.2	31296.3	5643.22	-74296.8
2.9684	24027.6	22746	5640.47	-77490.1
2.975	17731.1	18591	5637.69	-79631.6
2.9816	14107.3	16036.8	5634.87	-80701.2
2.9882	12057.4	14217.1	5632.03	-80931.4
2.9948	10808.8	12837.9	5629.15	-80800.8
3.0014	9946.18	11762.3	5626.25	-80587.8
3.008	9343.68	10907.2	5623.31	-80335.2
3.0146	8916.22	10216.5	5620.35	-80072
3.0212	8637.03	9650.77	5617.36	-79785.4
3.0278	8410.1	9181.68	5614.34	-79543.3
3.0344	8214.12	8788.44	5611.28	-79346
3.041	8064.07	8455.52	5608.2	-79163.1
3.0476	7952.26	8171.13	5605.1	-78990.6
3.0542	7856.35	7926.24	5601.96	-78841.6
3.0608	7761.09	7713.81	5598.8	-78724.4
3.0674	7714.94	7528.28	5595.6	-78585
3.074	7678.43	7365.25	5592.38	-78458.5
3.0806	7621.12	7221.16	5589.13	-78371.7
3.0872	7589.7	7093.13	5585.86	-78275.1
3.0938	7519.04	6978.82	5582.56	-78231.5
3.1004	7436.99	6876.27	5579.23	-78211
3.107	7375.75	6783.89	5575.87	-78179.8
3.1136	7292.58	6700.31	5572.49	-78179.4
3.1202	7226.56	6624.43	5569.08	-78169.6
3.1268	7158.8	6555.27	5565.64	-78168.2
3.1334	7139.34	6492.03	5562.18	-78124.4
3.14	7068.32	6434.01	5558.69	-78137.4
3.1466	7049.53	6380.61	5555.18	-78102.8
3.1532	7001.43	6331.33	5551.64	-78101.6
3.1598	6976.34	6285.72	5548.07	-78081.1
3.1664	6941.89	6243.39	5544.48	-78073.2
3.173	6903.17	6204.01	5540.87	-78072.5
3.1796	6883.01	6167.27	5537.23	-78055.9
3.1862	6850.14	6132.92	5533.56	-78054.5
3.1928	6809.92	6100.74	5529.87	-78062.5
3.1994	6791.45	6070.51	5526.16	-78050.7
3.206	6782.47	6042.06	5522.42	-78031.3
3.2126	6740.07	6015.24	5518.66	-78046.9
3.2192	6746.79	5989.89	5514.88	-78014.8
3.2258	6711.77	5965.88	5511.07	-78025.8
3.2324	6681.43	5943.12	5507.24	-78033.4
3.239	6667.03	5921.49	5503.38	-78026.1
3.2456	6653.82	5900.9	5499.5	-78018.8
3.2522	6636.47	5881.27	5495.6	-78016.5
3.2588	6589.94	5862.52	5491.68	-78044.3
3.2654	6586.05	5844.59	5487.73	-78030.2
3.272	6566.4	5827.41	5483.77	-78032.7
3.2786	6586.45	5810.93	5479.77	-77996.2
3.2852	6594.07	5795.1	5475.76	-77972.7
3.2918	6628.91	5779.86	5471.73	-77922.6
3.2984	6663.28	5765.19	5467.67	-77873.6
3.305	6732.25	5751.03	5463.59	-77790.5
3.3116	6788.87	5737.35	5459.49	-77720.2
3.3182	6812.94	5724.12	5455.37	-77682.9
3.3248	6750.46	5711.31	5451.23	-77732.5
3.3314	6649.63	5698.9	5447.07	-77820.9
3.338	6530.59	5686.84	5442.89	-77927.9
3.3446	6482.73	5675.14	5438.68	-77964.1
3.3512	6405.28	5663.75	5434.46	-78030.2
3.3578	6357.77	5652.66	5430.22	-78066.6
3.3644	6348.3	5641.85	5425.95	-78065.2
3.371	6300.87	5631.31	5421.67	-78102.1
3.3776	6291.97	5621.02	5417.37	-78100.7
3.3842	6279.78	5610.96	5413.04	-78102.9
3.3908	6246.06	5601.12	5408.7	-78126.7
3.3974	6235.78	5591.49	5404.34	-78127.4
3.404	6218.98	5582.05	5399.96	-78134.8
3.4106	6198.11	5572.8	5395.56	-78146.4
3.4172	6187.02	5563.71	5391.14	-78148.4
3.4238	6174.39	5554.79	5386.71	-78152.1
3.4304	6160.46	5546.03	5382.25	-78157.3
3.437	6143.79	5537.41	5377.78	-78165.3
3.4436	6138.61	5528.93	5373.29	-78162
3.4502	6104.7	5520.58	5368.78	-78187.6
3.4568	6101.03	5512.35	5364.25	-78183
3.4634	6101.4	5504.23	5359.71	-78174.5
3.47	6076.23	5496.23	5355.15	-78191.7
3.4766	6066.08	5488.33	5350.57	-78193.9
3.4832	6009.49	5480.53	5345.98	-78242.7
3.4898	6004.36	5472.83	5341.36	-78240.2
3.4964	5976.81	5465.21	5336.73	-78260.1
3.503	5985.36	5457.68	5332.09	-78244
3.5096	5935.9	5450.22	5327.43	-78286
3.5162	5937.19	5442.84	5322.75	-78277.3
3.5228	5907.36	5435.54	5318.05	-78299.9
3.5294	5899.55	5428.3	5313.34	-78300.4
3.536	5869.54	5421.13	5308.61	-78323.3
3.5426	5852.75	5414.02	5303.87	-78333
3.5492	5855.95	5406.96	5299.11	-78322.7
3.5558	5838.62	5399.96	5294.34	-78333
3.5624	5825.2	5393.02	5289.55	-78339.5
3.569	5807.65	5386.13	5284.75	-78350.2
3.5756	5802.16	5379.28	5279.93	-78348.8
3.5822	5793.47	5372.48	5275.1	-78350.7
3.5888	5778.66	5365.72	5270.25	-78358.7
3.5954	5756.72	5359	5265.39	-78374
3.602	5753.35	5352.33	5260.51	-78370.7
3.6086	5763.15	5345.69	5255.62	-78354.2
3.6152	5747.81	5339.08	5250.71	-78363
3.6218	5750.58	5332.51	5245.8	-78353.6
3.6284	5736.97	5325.97	5240.86	-78360.7
3.635	5738.15	5319.46	5235.92	-78353
3.6416	5742.62	5312.98	5230.96	-78342
3.6482	5720.77	5312.28	5225.98	-78363.2
3.6548	5685.1	5305.9	5221	-78392.5
3.6614	5674.02	5299.53	5216	-78397.2
3.668	5664.18	5293.2	5210.99	-78400.7
3.6746	5638.64	5286.88	5205.96	-78419.9
3.6812	5631.84	5280.59	5200.92	-78420.4
3.6878	5632.66	5274.32	5195.87	-78413.3
3.6944	5600.02	5268.07	5190.81	-78439.7
3.701	5593.16	5261.84	5185.74	-78440.4
3.7076	5583.93	5255.63	5180.65	-78443.4
3.7142	5585.08	5249.43	5175.55	-78436
3.7208	5573.57	5243.26	5170.44	-78441.4
3.7274	5556.79	5237.09	5165.32	-78452
3.734	5565.96	5230.95	5160.19	-78436.7
3.7406	5554.96	5224.81	5155.04	-78441.5
3.7472	5548.96	5218.69	5149.89	-78441.4
3.7538	5526.57	5212.59	5144.72	-78457.7
3.7604	5531.24	5206.49	5139.54	-78446.9
3.767	5509.83	5200.41	5134.35	-78462.3
3.7736	5515.28	5194.34	5129.15	-78450.7
3.7802	5501.04	5188.28	5123.94	-78458.9
3.7868	5504.82	5182.24	5118.72	-78449.1
3.7934	5492.59	5176.2	5113.49	-78455.3
3.8	5493.79	5170.17	5108.25	-78448.1
3.8066	5492.4	5164.15	5103	-78443.4
3.8132	5490.02	5158.14	5097.74	-78439.8
3.8198	5483.06	5152.14	5092.47	-78440.8
3.8264	5486.73	5146.14	5087.19	-78431.1
3.833	5475.88	5140.15	5081.9	-78436
3.8396	5451.56	5134.92	5076.61	-78455
3.8462	5454.99	5128.95	5071.3	-78445.6
3.8528	5452.19	5122.99	5065.98	-78442.5
3.8594	5453.15	5117.03	5060.66	-78435.6
3.866	5453.83	5111.08	5055.32	-78428.9
3.8726	5471.31	5105.14	5049.98	-78405.5
3.8792	5451.65	5099.2	5044.63	-78419.2
3.8858	5436.53	5095.31	5039.27	-78430.5
3.8924	5434.66	5089.4	5033.9	-78426.4
3.899	5436.48	5083.49	5028.52	-78418.7
3.9056	5445.82	5077.59	5023.14	-78403.5
3.9122	5436.48	5071.69	5017.74	-78406.9
3.9188	5430.47	5065.8	5012.34	-78407
3.9254	5426.29	5059.91	5006.93	-78405.3
3.932	5422.43	5054.02	5001.52	-78403.3
3.9386	5410.61	5048.14	4996.1	-78409.2
3.9452	5413.72	5042.26	4990.67	-78400.2
3.9518	5401.18	5036.39	4985.23	-78406.9
3.9584	5400.4	5030.52	4979.78	-78401.8
3.965	5394.79	5024.66	4974.33	-78401.6
3.9716	5379.63	5018.79	4968.87	-78410.8
3.9782	5374.11	5012.94	4963.41	-78410.5
3.9848	5356.26	5007.08	4957.94	-78422.5
3.9914	5372.49	5001.23	4952.46	-78400.4
3.998	5344.01	4995.38	4946.97	-78423.1
4.0046	5336.54	4989.53	4941.48	-78424.7
4.0112	5331.19	4983.69	4935.99	-78424.2
4.0178	5332.87	4977.85	4930.48	-78416.7
4.0244	5315.99	4972.01	4924.98	-78427.7
4.031	5307.23	4966.18	4919.46	-78430.6
4.0376	5298	4960.35	4913.94	-78434
4.0442	5292.62	4954.52	4908.42	-78433.6
4.0508	5285	4948.69	4902.89	-78435.4
4.0574	5262.12	4942.87	4897.35	-78452.4
4.064	5269.47	4937.05	4891.81	-78439.3
4.0706	5243.61	4931.23	4886.26	-78459.3
4.0772	5242.63	4925.42	4880.71	-78454.5
4.0838	5231.03	4919.61	4875.16	-78460.3
4.0904	5232.93	4913.8	4869.6	-78452.6
4.097	5201.77	4907.99	4864.03	-78477.9
4.1036	5213.07	4902.19	4858.46	-78460.8
4.1102	5212.69	4896.38	4852.89	-78455.4
4.1168	5201.53	4890.59	4847.31	-78460.7
4.1234	5199.01	4884.79	4841.73	-78457.5
4.13	5181.75	4879	4836.14	-78468.9
4.1366	5150.56	4873.21	4830.55	-78494.3
4.1432	5137.73	4867.42	4824.95	-78501.4
4.1498	5098.46	4861.63	4819.36	-78534.9
4.1564	5102.42	4855.85	4813.76	-78525.1
4.163	5069.77	4850.07	4808.15	-78552
4.1696	5048.42	4844.3	4802.54	-78567.6
4.1762	5044.39	4838.52	4796.93	-78565.8
4.1828	5014.78	4832.75	4791.32	-78589.7
4.1894	5011.85	4826.99	4785.7	-78586.8
4.196	5008.39	4821.22	4780.08	-78584.5
4.2026	4985.66	4815.46	4774.45	-78601.5
4.2092	4966.66	4809.7	4768.83	-78614.7
4.2158	4959.77	4803.95	4763.2	-78615.9
4.2224	4934.43	4798.2	4757.57	-78635.5
4.229	4926.1	4792.45	4751.93	-78638
4.2356	4910.19	4786.7	4746.3	-78648.2
4.2422	4908.66	4780.96	4740.66	-78644
4.2488	4902.36	4775.22	4735.02	-78644.5
4.2554	4882.41	4769.49	4729.38	-78658.8
4.262	4881.23	4763.76	4723.73	-78654.2
4.2686	4859.95	4758.03	4718.09	-78669.8
4.2752	4845.89	4752.31	4712.44	-78678.1
4.2818	4835.24	4746.59	4706.79	-78683
4.2884	4832.15	4740.87	4701.14	-78680.4
4.295	4812.68	4735.16	4695.49	-78694.2
4.3016	4792.25	4729.45	4689.83	-78708.9
4.3082	4773.38	4723.75	4684.18	-78722.1
4.3148	4760.01	4718.05	4678.52	-78729.7
4.3214	4746.19	4712.36	4672.87	-78737.9
4.328	4722.12	4706.67	4667.21	-78756.2
4.3346	4712.5	4700.98	4661.55	-78760.2
4.3412	4686.26	4695.3	4655.89	-78780.7
4.3478	4689.54	4689.63	4650.23	-78771.8
4.3544	4690.46	4683.96	4644.57	-78765.2
4.361	4670.74	4678.29	4638.91	-78779.2
4.3676	4648.26	4672.63	4633.25	-78796.1
4.3742	4644.27	4666.97	4627.59	-78794.4
4.3808	4615.11	4661.32	4621.93	-78817.9
4.3874	4613.41	4655.68	4616.26	-78814
4.394	4594.16	4650.04	4610.6	-78827.6
4.4006	4583.67	4644.4	4604.94	-78832.4
4.4072	4576.95	4638.77	4599.28	-78833.5
4.4138	4551.73	4633.15	4593.62	-78853.1
4.4204	4541.56	4627.54	4587.96	-78857.7
4.427	4529.79	4621.92	4582.3	-78863.8
4.4336	4524.18	4616.32	4576.64	-78863.8
4.4402	4511.45	4610.72	4570.98	-78871
4.4468	4493.92	4605.13	4565.33	-78882.9
4.4534	4469.83	4599.54	4559.67	-78901.4
4.46	4471.89	4593.97	4554.01	-78893.8
4.4666	4469.56	4588.39	4548.36	-78890.5
4.4732	4464.32	4582.83	4542.71	-78890.2
4.4798	4448.51	4577.27	4537.05	-78900.4
4.4864	4437.73	4571.72	4531.4	-78905.7
4.493	4435.39	4566.18	4525.75	-78902.5
4.4996	4395.02	4560.64	4520.11	-78937.3
4.5062	4415.13	4555.12	4514.46	-78911.7
4.5128	4384.76	4549.6	4508.82	-78936.5
4.5194	4387.65	4544.09	4503.17	-78928.1
4.526	4366.71	4538.58	4497.53	-78943.6
4.5326	4382.44	4533.09	4491.89	-78922.3
4.5392	4381.14	4527.6	4486.26	-78918.1
4.5458	4395.49	4522.12	4480.62	-78898.3
4.5524	4393.8	4516.65	4474.99	-78894.5
4.559	4385.26	4511.19	4469.36	-78897.6
4.5656	4378.82	4505.74	4463.73	-78898.6
4.5722	4366.69	4500.3	4458.1	-78905.3
4.5788	4351.5	4494.87	4452.48	-78915.1
4.5854	4315.32	4489.45	4446.86	-78945.8
4.592	4303.21	4484.03	4441.24	-78952.5
4.5986	4284.02	4478.63	4435.63	-78966.3
4.6052	4281.7	4473.24	4430.02	-78963.2
4.6118	4263.97	4467.86	4424.41	-78975.6
4.6184	4244.23	4462.49	4418.8	-78990
4.625	4243.4	4457.13	4413.2	-78985.4
4.6316	4248.11	4451.78	4407.6	-78975.4
4.6382	4235.81	4446.45	4402	-78982.3
4.6448	4220.47	4441.12	4396.41	-78992.3
4.6514	4213.75	4435.81	4390.82	-78993.7
4.658	4198.86	4430.51	4385.23	-79003.3
4.6646	4231.15	4425.22	4379.65	-78965.8
4.6712	4216.91	4419.95	4374.07	-78974.7
4.6778	4244.7	4414.69	4368.5	-78941.7
4.6844	4237.89	4409.44	4362.92	-78943.2
4.691	4272.89	4404.2	4357.36	-78903
4.6976	4297.2	4398.98	4351.79	-78873.5
4.7042	4332.25	4393.77	4346.23	-78833.2
4.7108	4366.87	4388.58	4340.68	-78793.4
4.7174	4415.6	4383.4	4335.13	-78739.5
4.724	4427.67	4378.24	4329.58	-78722.3
4.7306	4427.08	4373.09	4324.04	-78717.7
4.7372	4382.37	4367.96	4318.5	-78757.3
4.7438	4323.86	4362.85	4312.96	-78810.7
4.7504	4296.33	4368.76	4307.44	-78844.1
4.757	4265.63	4363.75	4301.91	-78869.8
4.7636	4253.7	4358.76	4296.39	-78876.7
4.7702	4230.9	4353.78	4290.88	-78894.6
4.7768	4223.59	4348.83	4285.37	-78896.9
4.7834	4188.75	4343.89	4279.86	-78926.8
4.79	4177.9	4338.97	4274.36	-78932.8
4.7966	4141.24	4334.08	4268.86	-78964.5
4.8032	4106.03	4329.2	4263.37	-78994.9
4.8098	4082.35	4324.35	4257.89	-79013.7
4.8164	4063.79	4319.51	4252.41	-79027.4
4.823	4043.74	4314.7	4246.93	-79042.6
4.8296	4038.22	4309.92	4241.46	-79043.4
4.8362	4044.39	4305.15	4236	-79032.4
4.8428	4017.86	4300.41	4230.54	-79054.2
4.8494	4029.63	4295.69	4225.09	-79037.8
4.856	4024.19	4291	4219.64	-79038.5
4.8626	4035.68	4286.34	4214.2	-79022.3
4.8692	4035.8	4281.7	4208.77	-79017.6
4.8758	4061.33	4277.08	4203.34	-78987.4
4.8824	4085.69	4272.5	4197.91	-78958.5
4.889	4133.05	4267.94	4192.5	-78906.6
4.8956	4186.21	4263.42	4187.08	-78848.9
4.9022	4250	4258.92	4181.68	-78780.6
4.9088	4280.19	4254.45	4176.28	-78745.9
4.9154	4288.66	4250.02	4170.89	-78733
4.922	4267.95	4245.62	4165.5	-78749.4
4.9286	4201.83	4241.25	4160.12	-78811.1
4.9352	4151.27	4236.92	4154.75	-78857.3
4.9418	4086.74	4232.62	4149.38	-78917.6
4.9484	4058.71	4228.36	4144.02	-78941.3
4.955	4026.31	4224.14	4138.66	-78969.5
4.9616	3990.35	4219.96	4133.32	-79001.3
4.9682	3964.67	4215.82	4127.98	-79022.8
4.9748	3949.46	4211.72	4122.64	-79033.9
4.9814	3933.13	4207.66	4117.31	-79046.2
4.988	3908.99	4203.65	4111.99	-79066.3
4.9946	3908.93	4199.68	4106.68	-79062.4
5.0012	3910.34	4195.76	4101.37	-79057.1
5.0078	3895.55	4191.89	4096.08	-79068
5.0144	3882.6	4188.07	4090.78	-79077.2
5.021	3891.88	4184.31	4085.5	-79064.1
5.0276	3882.48	4180.59	4080.22	-79069.8
5.0342	3873.58	4176.94	4074.95	-79075
5.0408	3864.84	4173.34	4069.69	-79080.2
5.0474	3870.45	4169.81	4064.43	-79071
5.054	3864.57	4166.33	4059.19	-79073.4
5.0606	3868.11	4162.93	4053.95	-79066.5
5.0672	3862.78	4159.59	4048.71	-79068.5
5.0738	3865.8	4156.32	4043.49	-79062.2
5.0804	3865.2	4153.13	4038.27	-79059.6
5.087	3874.36	4150.01	4033.06	-79047.3
5.0936	3878.52	4146.97	4027.86	-79040.1
5.1002	3884.5	4144.02	4022.67	-79031.2
5.1068	3894.82	4141.15	4017.48	-79018
5.1134	3910.82	4138.38	4012.3	-78999.3
5.12	3908.01	4135.7	4007.13	-78999.4
5.1266	3931.32	4133.12	4001.97	-78973.5
5.1332	3929.43	4130.64	3996.82	-78972.9
5.1398	3935.98	4128.27	3991.67	-78964
5.1464	3928.14	4126.01	3986.54	-78969.6
5.153	3941.15	4123.88	3981.41	-78954.4
5.1596	3937.8	4121.87	3976.29	-78955.8
5.1662	3938.62	4119.99	3971.17	-78953.1
5.1728	3931.84	4118.25	3966.07	-78958.1
5.1794	3931.92	4116.65	3960.98	-78956.4
5.186	3913.55	4115.21	3955.89	-78973.3
5.1926	3920.24	4113.93	3950.81	-78965.4
5.1992	3905.28	4112.82	3945.74	-78979.2
5.2058	3906.39	4111.89	3940.68	-78977.2
5.2124	3892.35	4111.15	3935.63	-78990.5
5.219	3912.98	4110.6	3930.59	-78969.3
5.2256	3918.92	4110.28	3925.55	-78963
5.2322	3932.1	4110.17	3920.53	-78949.8
5.2388	3955.58	4110.31	3915.51	-78926.4
5.2454	3985.62	4110.7	3910.5	-78896.8
5.252	4008.38	4111.36	3905.51	-78874.7
5.2586	4017.23	4112.3	3900.52	-78866.8
5.2652	4010.61	4113.56	3895.54	-78874.6
5.2718	3990.16	4115.14	3890.57	-78896.7
5.2784	3960.93	4117.07	3885.6	-78927.8
5.285	3949.41	4119.38	3880.65	-78941.7
5.2916	3945.8	4122.08	3875.71	-78948
5.2982	3950.64	4125.22	3870.77	-78946.3
5.3048	3929.81	4128.82	3865.85	-78970.7
5.3114	3937.39	4132.91	3860.93	-78967.2
5.318	3940.39	4137.55	3856.03	-78968.8
5.3246	3951.24	4142.76	3851.13	-78963.2
5.3312	3947.75	4150.78	3846.25	-78974.7
5.3378	3954.74	4157.32	3841.37	-78974.3
5.3444	3956.72	4164.59	3836.5	-78979.6
5.351	3962.06	4172.67	3831.64	-78982.3
5.3576	3982.91	4181.62	3826.8	-78970.4
5.3642	3983.06	4191.54	3821.96	-78980.2
5.3708	3976.25	4202.49	3817.13	-78997.9
5.3774	3993.89	4214.6	3812.31	-78992.4
5.384	4005.34	4227.97	3807.5	-78994.3
5.3906	4016.59	4242.74	3802.7	-78997.8
5.3972	4024.31	4259.04	3797.92	-79006.4
5.4038	4036.83	4277.05	3793.14	-79011.9
5.4104	4051.99	4296.97	3788.37	-79016.7
5.417	4048.88	4319	3783.61	-79041.8
5.4236	4082.12	4343.4	3778.86	-79033
5.4302	4093.99	4370.46	3774.12	-79048.2
5.4368	4105.05	4400.53	3769.4	-79067.2
5.4434	4106.35	4433.98	3764.68	-79099.3
5.45	4129.36	4471.29	3759.97	-79113.6
5.4566	4138.07	4512.99	3755.27	-79146.6
5.4632	4154.54	4559.72	3750.58	-79176.9
5.4698	4173.71	4612.27	3745.91	-79210.2
5.4764	4195.16	4671.52	3741.24	-79248
5.483	4235.7	4738.6	3736.59	-79274.6
5.4896	4262.9	4814.84	3731.94	-79323.6
5.4962	4308.52	4901.89	3727.31	-79365.1
5.5028	4348.29	5001.78	3722.68	-79425.2
5.5094	4410.78	5117.03	3718.07	-79477.9
5.516	4483.06	5250.85	3713.46	-79539.5
5.5226	4566.25	5407.26	3708.87	-79612.7
5.5292	4665.91	5591.53	3704.29	-79697.3
5.5358	4803.15	5810.43	3699.72	-79779
5.5424	4981.93	6073.03	3695.16	-79862.8
5.549	5193.08	6391.41	3690.61	-79970
5.5556	5470.28	6782.26	3686.07	-80083.7
5.5622	5831.69	7268.71	3681.54	-80208.7
5.5688	6362.76	7884.28	3677.02	-80293.2
5.5754	7170.19	8680.77	3672.52	-80282.3
5.582	8506.41	9753.93	3668.02	-80019.2
5.5886	10720.7	11343.3	3663.54	-79394.2
5.5952	14709	14167.6	3659.07	-78230.3
5.6018	21971.6	20280.8	3654.6	-77080.9
5.6084	35981.1	34416.6	3650.15	-77207.2
5.615	63974.2	64428.3	3645.71	-79225.8
5.6216	114520	117729	3641.28	-81980.8
5.6282	189348	192499	3636.86	-81922.5
5.6348	264128	268504	3632.46	-83147.7
5.6414	297385	306992	3628.06	-88379.5
5.648	272230	279762	3623.68	-86303.6
5.6546	201291	207458	3619.3	-84939.2
5.6612	126353	130301	3614.94	-82720
5.6678	72064.3	72458.4	3610.59	-79165.8
5.6744	40819.8	38581.7	3606.25	-76533.6
5.681	24616.2	22188.5	3601.92	-76344
5.6876	16253.5	15069.5	3597.61	-77587.7
5.6942	11675.4	11874.4	3593.3	-78970.6
5.7008	9090.7	10160.3	3589.01	-79841.3
5.7074	7548.88	9045.25	3584.73	-80268.1
5.714	6615.56	8238.79	3580.45	-80394.9
5.7206	6021.53	7630.5	3576.19	-80380.7
5.7272	5615.8	7164.53	3571.95	-80320.4
5.7338	5361.76	6805.97	3567.71	-80215.9
5.7404	5176.11	6531.51	3563.49	-80127.1
5.747	5071.57	6325.49	3559.27	-80025.6
5.7536	5018.21	6177.54	3555.07	-79931
5.7602	4981.24	6081.54	3550.88	-79872
5.7668	5006.09	6034.85	3546.7	-79800.4
5.7734	5050.4	6038.43	3542.54	-79759.7
5.78	5165.72	6097.77	3538.38	-79703.7
5.7866	5363.52	6227.35	3534.24	-79635.5
5.7932	5735.26	6467.99	3530.11	-79504.4
5.7998	6406.27	6942.29	3525.99	-79307.7
5.8064	7698.46	7982.73	3521.88	-79056
5.813	10221	10301.1	3517.78	-78851.8
5.8196	15003.2	14965.6	3513.7	-78734.1
5.8262	23503.7	22794.4	3509.63	-78062.4
5.8328	35262.8	33162.6	3505.57	-76671.5
5.8394	46745.1	43046	3501.52	-75072.6
5.846	50855.3	47745.6	3497.48	-75662
5.8526	49037.5	45987.8	3493.46	-75722.1
5.8592	45607.1	43814.7	3489.44	-76979.3
5.8658	50774.5	49063.5	3485.44	-77060.7
5.8724	69699	65529	3481.45	-74601.7
5.879	97699.2	89561.9	3477.48	-70634.3
5.8856	118415	109244	3473.51	-69600.4
5.8922	117585	109845	3469.56	-71031.8
5.8988	95633.9	89674.8	3465.62	-72812.6
5.9054	64328.9	61626.4	3461.69	-76069.2
5.912	38534.7	37341.2	3457.77	-77578.2
5.9186	22547.4	21407.7	3453.87	-77632
5.9252	14057.2	12958.7	3449.97	-77673.2
5.9318	9738.87	9089.19	3446.09	-78122
5.9384	7447.42	7371.78	3442.23	-78696
5.945	6224.22	6506.18	3438.37	-79053.6
5.9516	5497.98	5969.92	3434.53	-79243.6
5.9582	5048.83	5585.17	3430.69	-79308
5.9648	4771.54	5289.62	3426.88	-79289.8
5.9714	4591	5055.4	3423.07	-79236.1
5.978	4459.96	4866.01	3419.27	-79177.7
5.9846	4362.85	4710.44	3415.49	-79119.3
5.9912	4302.69	4580.85	3411.72	-79049.8
5.9978	4249.28	4471.57	3407.96	-78994
6.0044	4210.74	4378.43	3404.22	-78939.4
6.011	4177.83	4298.25	3400.48	-78892.1
6.0176	4139.61	4228.62	3396.76	-78860.7
6.0242	4124.97	4167.68	3393.05	-78814.4
6.0308	4106.07	4113.97	3389.35	-78779.6
6.0374	4091.76	4066.31	3385.67	-78746.2
6.044	4084.44	4023.78	3382	-78711
6.0506	4088.54	3985.61	3378.34	-78668.8
6.0572	4088.22	3951.2	3374.69	-78634.7
6.0638	4086.12	3920.03	3371.06	-78605.6
6.0704	4085.47	3891.68	3367.43	-78577.9
6.077	4088.59	3865.8	3363.82	-78548.9
6.0836	4067.65	3842.09	3360.23	-78546.1
6.0902	4035	3820.31	3356.64	-78557
6.0968	4026.34	3800.24	3353.07	-78545.6
6.1034	4004.09	3781.69	3349.51	-78549.3
6.11	4013.96	3764.51	3345.96	-78522.2
6.1166	4001.63	3748.57	3342.43	-78518.6
6.1232	3996.8	3733.75	3338.9	-78508.6
6.1298	3986.17	3719.95	3335.39	-78505.5
6.1364	3964.07	3707.08	3331.89	-78514.7
6.143	3940.26	3695.06	3328.41	-78526.5
6.1496	3917.63	3683.82	3324.94	-78537.9
6.1562	3918.18	3673.31	3321.48	-78526.8
6.1628	3908.76	3663.47	3318.03	-78526.4
6.1694	3898.69	3654.25	3314.59	-78527.2
6.176	3890.68	3645.62	3311.17	-78526.6
6.1826	3891.2	3637.54	3307.76	-78518
6.1892	3899.66	3629.98	3304.36	-78502
6.1958	3888.82	3622.91	3300.98	-78505.8
6.2024	3881.4	3616.3	3297.6	-78506.6
6.209	3866.8	3610.14	3294.24	-78515
6.2156	3876.34	3604.4	3290.9	-78499.7
6.2222	3868.86	3599.06	3287.56	-78501.9
6.2288	3868	3594.12	3284.24	-78497.8
6.2354	3864.08	3589.56	3280.93	-78497.2
6.242	3858.04	3585.37	3277.63	-78499
6.2486	3858.66	3581.55	3274.35	-78494.6
6.2552	3858.39	3578.07	3271.08	-78491.4
6.2618	3856.56	3574.95	3267.82	-78490.1
6.2684	3850.12	3572.17	3264.57	-78493.7
6.275	3858.3	3569.73	3261.34	-78483.1
6.2816	3865.86	3567.64	3258.12	-78473.5
6.2882	3865.42	3565.88	3254.91	-78472.2
6.2948	3863.22	3564.47	3251.71	-78472.9
6.3014	3862.75	3563.4	3248.53	-78472.3
6.308	3869.13	3562.68	3245.36	-78465.2
6.3146	3878.57	3562.31	3242.2	-78455.4
6.3212	3875.33	3562.3	3239.05	-78458.7
6.3278	3893.81	3562.66	3235.92	-78440.5
6.3344	3877.47	3563.39	3232.8	-78457.6
6.341	3893.94	3564.51	3229.69	-78442.3
6.3476	3877.08	3566.03	3226.59	-78460.6
6.3542	3893.52	3567.96	3223.51	-78446.1
6.3608	3896.87	3570.32	3220.44	-78445.1
6.3674	3897.68	3573.12	3217.38	-78447.1
6.374	3910.03	3576.39	3214.34	-78438
6.3806	3905.51	3580.14	3211.31	-78446.3
6.3872	3935.36	3584.4	3208.29	-78420.7
6.3938	3940.74	3589.19	3205.28	-78420.1
6.4004	3948.33	3594.55	3202.29	-78417.9
6.407	3944.98	3600.49	3199.3	-78427.2
6.4136	3958.32	3607.07	3196.33	-78420.4
6.4202	3950.76	3614.3	3193.38	-78435.2
6.4268	3977.82	3622.25	3190.43	-78416.1
6.4334	3992.61	3630.95	3187.5	-78410
6.44	3981.58	3640.44	3184.58	-78430.6
6.4466	3994.39	3650.8	3181.68	-78428.1
6.4532	4007.52	3662.08	3178.78	-78426.2
6.4598	4015.96	3674.34	3175.9	-78430.1
6.4664	4019.86	3687.66	3173.04	-78439.5
6.473	4031	3702.13	3170.18	-78442.8
6.4796	4052.15	3717.84	3167.34	-78437.4
6.4862	4066.41	3734.88	3164.51	-78440.2
6.4928	4085.6	3753.38	3161.69	-78439.5
6.4994	4096.72	3773.46	3158.88	-78448.4
6.506	4109.75	3795.27	3156.09	-78457.2
6.5126	4138.66	3818.96	3153.31	-78452
6.5192	4157.37	3844.71	3150.54	-78459
6.5258	4185.48	3872.73	3147.79	-78458.9
6.5324	4208.02	3903.24	3145.04	-78466.9
6.539	4211.78	3936.5	3142.31	-78496.4
6.5456	4244.99	3972.82	3139.6	-78499.5
6.5522	4273.33	4012.51	3136.89	-78510.9
6.5588	4299.52	4055.98	3134.2	-78528.1
6.5654	4320.63	4103.66	3131.52	-78554.7
6.572	4367.23	4156.05	3128.85	-78560.5
6.5786	4399.83	4213.74	3126.2	-78585.6
6.5852	4423.38	4277.43	3123.55	-78625.7
6.5918	4462.06	4347.91	3120.92	-78657.5
6.5984	4501.96	4426.12	3118.31	-78695.8
6.605	4543.06	4513.15	3115.7	-78741.8
6.6116	4590.83	4610.33	3113.11	-78791.2
6.6182	4657.46	4719.21	3110.53	-78833.4
6.6248	4721.27	4841.68	3107.96	-78892.1
6.6314	4822.27	4979.99	3105.41	-78929.4
6.638	4883.69	5136.91	3102.86	-79024.9
6.6446	4987.69	5315.85	3100.33	-79099.9
6.6512	5090.8	5520.97	3097.82	-79201.9
6.6578	5211.34	5757.91	3095.31	-79318.3
6.6644	5360.29	6032.51	3092.82	-79443.9
6.671	5534.96	6353.62	3090.34	-79590.3
6.6776	5763.66	6732.06	3087.87	-79740.1
6.6842	6043.42	7184.31	3085.41	-79912.6
6.6908	6386.91	7724.91	3082.97	-80109.7
6.6974	6845.31	8381.43	3080.54	-80307.8
6.704	7499.92	9189.02	3078.12	-80460.8
6.7106	8393.09	10196.6	3075.71	-80575.2
6.7172	9700.62	11476.2	3073.32	-80547.3
6.7238	11677	13142.8	3070.94	-80237.5
6.7304	14801	15427.6	3068.57	-79398.3
6.737	20075.7	18941.9	3066.21	-77638
6.7436	29231	25486.2	3063.86	-75026.8
6.7502	46167.9	39833.7	3061.53	-72437.5
6.7568	78246	71954.1	3059.21	-72479.7
6.7634	139981	136442	3056.9	-75232.5
6.77	243508	244004	3054.61	-79268
6.7766	384657	385270	3052.32	-79384.9
6.7832	511133	516744	3050.05	-84382.5
6.7898	549583	566862	3047.79	-96050.4
6.7964	480181	498366	3045.54	-96956.6
6.803	349852	360663	3043.31	-89581.9
6.8096	215940	223023	3041.09	-85854.2
6.8162	122589	122774	3038.88	-78956.8
6.8228	69191.7	64723.9	3036.68	-74303.9
6.8294	41626.7	36515.6	3034.49	-73660.6
6.836	26564.7	24001.9	3032.32	-76208.9
6.8426	18396.5	18182.8	3030.15	-78558
6.8492	13558.3	14947.1	3028	-80160.5
6.8558	10705	12788	3025.86	-80854.7
6.8624	8855.41	11193.4	3023.74	-81109.7
6.869	7640.2	9961.63	3021.62	-81093.1
6.8756	6805.95	8987.66	3019.52	-80953.4
6.8822	6209.43	8204.27	3017.43	-80766.5
6.8888	5777.72	7565.26	3015.35	-80559.2
6.8954	5438.81	7037.37	3013.29	-80370.2
6.902	5188.83	6596.5	3011.23	-80179.4
6.9086	4981.47	6224.57	3009.19	-80014.8
6.9152	4817.54	5907.99	3007.16	-79862.1
6.9218	4695.71	5636.37	3005.14	-79712.3
6.9284	4579.46	5401.6	3003.13	-79593.8
6.935	4483.38	5197.35	3001.14	-79485.7
6.9416	4396.9	5018.55	2999.16	-79393.3
6.9482	4317.7	4861.19	2997.19	-79315.2
6.9548	4267.56	4721.97	2995.23	-79226.1
6.9614	4200.25	4598.25	2993.28	-79169.7
6.968	4168.3	4487.82	2991.34	-79091.2
6.9746	4115.09	4388.86	2989.42	-79045.5
6.9812	4076.04	4299.88	2987.51	-78995.5
6.9878	4032.17	4219.58	2985.61	-78959.1
6.9944	4006.21	4146.92	2983.72	-78912.4
7.001	3973.42	4080.97	2981.84	-78879.2
7.0076	3960.2	4020.97	2979.97	-78832.5
7.0142	3914.47	3966.26	2978.12	-78823.5
7.0208	3898.66	3916.27	2976.28	-78789.3
7.0274	3866.37	3870.51	2974.45	-78775.8
7.034	3853.45	3828.56	2972.63	-78746.8
7.0406	3840.99	3790.05	2970.82	-78720.8
7.0472	3810.34	3754.67	2969.03	-78716
7.0538	3798.98	3722.14	2967.24	-78694.9
7.0604	3769.44	3692.21	2965.47	-78694.5
7.067	3765.46	3664.68	2963.71	-78670.9
7.0736	3745.8	3639.37	2961.96	-78665.3
7.0802	3745.57	3616.11	2960.22	-78642.2
7.0868	3715.74	3594.76	2958.49	-78650.7
7.0934	3711.47	3575.22	2956.78	-78635.4
7.1	3691.06	3557.37	2955.07	-78638
7.1066	3690.03	3541.12	2953.38	-78622.8
7.1132	3671.86	3526.42	2951.7	-78626.3
7.1198	3674.03	3513.2	2950.03	-78610.9
7.1264	3658.08	3501.42	2948.37	-78615
7.133	3645.05	3491.04	2946.72	-78617.7
7.1396	3646.41	3482.05	2945.09	-78607.3
7.1462	3636.85	3474.44	2943.46	-78609.3
7.1528	3637.75	3468.21	2941.85	-78602.1
7.1594	3622.28	3463.4	2940.24	-78612.8
7.166	3617.64	3460.03	2938.65	-78614.1
7.1726	3618.71	3458.16	2937.07	-78611.1
7.1792	3614.94	3457.87	2935.5	-78614.6
7.1858	3604.94	3459.23	2933.95	-78626
7.1924	3607.59	3462.38	2932.4	-78626.5
7.199	3605.11	3467.44	2930.86	-78634
7.2056	3594.64	3474.61	2929.34	-78651.7
7.2122	3600.44	3484.1	2927.83	-78655.4
7.2188	3605.82	3496.18	2926.32	-78662.1
7.2254	3611.03	3511.17	2924.83	-78671.8
7.232	3607.06	3529.47	2923.35	-78694.1
7.2386	3612.14	3551.57	2921.88	-78711.1
7.2452	3620.37	3578.07	2920.42	-78729.4
7.2518	3640.48	3609.72	2918.97	-78740.9
7.2584	3639.64	3647.45	2917.54	-78779.5
7.265	3656.01	3692.44	2916.11	-78808.1
7.2716	3693.63	3746.2	2914.7	-78824.3
7.2782	3701.34	3810.66	2913.29	-78881
7.2848	3759.56	3888.32	2911.9	-78900.4
7.2914	3798.38	3982.5	2910.51	-78955.8
7.298	3864.11	4097.65	2909.14	-79005.2
7.3046	3934.75	4239.79	2907.78	-79076.7
7.3112	4067.77	4417.34	2906.43	-79121.3
7.3178	4239.13	4642.28	2905.09	-79174.8
7.3244	4515.35	4932.96	2903.76	-79189.3
7.331	4941.51	5322.34	2902.44	-79152.5
7.3376	5659.35	5888.62	2901.13	-79001
7.3442	6915.37	6855.69	2899.83	-78712
7.3508	9160.42	8846.19	2898.55	-78457.5
7.3574	13547.7	13299.2	2897.27	-78523.2
7.364	22045.3	22687.1	2896	-79413.5
7.3706	37997.2	39662.7	2894.75	-80437.3
7.3772	61885.2	64541	2893.5	-81427.5
7.3838	88949.9	92231.3	2892.27	-82053.1
7.3904	106373	110985	2891.04	-83383.6
7.397	102396	108450	2889.83	-84825.5
7.4036	81632.2	86539.9	2888.62	-83679.5
7.4102	54343.2	58671.1	2887.43	-83099.5
7.4168	32576.2	35273	2886.24	-81468.6
7.4234	19064.7	20074.3	2885.07	-79781.3
7.43	12092.2	11984.1	2883.91	-78663.6
7.4366	8414.55	8227.03	2882.75	-78584.2
7.4432	6427.37	6534.3	2881.61	-78878.6
7.4498	5334.2	5678.3	2880.48	-79115.8
7.4564	4688.66	5152.98	2879.36	-79236
7.463	4285.36	4780.57	2878.24	-79266.9
7.4696	4033.3	4497.57	2877.14	-79236
7.4762	3856.04	4275.46	2876.05	-79191.1
7.4828	3731.84	4100.93	2874.97	-79140.8
7.4894	3652.14	3956.38	2873.89	-79075.9
7.496	3591.77	3837.26	2872.83	-79017.2
7.5026	3551.42	3737.88	2871.78	-78958.2
7.5092	3511.86	3654.08	2870.73	-78913.9
7.5158	3495.68	3582.72	2869.7	-78858.7
7.5224	3450.89	3521.41	2868.68	-78842.2
7.529	3429.96	3468.32	2867.66	-78810
7.5356	3411.45	3422.01	2866.66	-78782.2
7.5422	3402.47	3381.34	2865.67	-78750.6
7.5488	3381.62	3345.39	2864.68	-78735.5
7.5554	3375.62	3313.45	2863.71	-78709.5
7.562	3380.85	3284.92	2862.74	-78675.8
7.5686	3365.93	3259.3	2861.79	-78665.1
7.5752	3367.25	3236.19	2860.84	-78640.6
7.5818	3342.07	3215.26	2859.91	-78644.9
7.5884	3331.98	3196.23	2858.98	-78635.9
7.595	3316.38	3178.85	2858.06	-78634.2
7.6016	3298.03	3162.94	2857.15	-78636.6
7.6082	3277.62	3148.32	2856.26	-78642.4
7.6148	3260.2	3134.85	2855.37	-78646.3
7.6214	3248.35	3122.39	2854.49	-78645.7
7.628	3237.64	3110.85	2853.62	-78644.9
7.6346	3230.1	3100.12	2852.76	-78641.7
7.6412	3214.93	3090.12	2851.91	-78646.9
7.6478	3213.06	3080.79	2851.06	-78639.4
7.6544	3202.91	3072.05	2850.23	-78640.8
7.661	3199.17	3063.87	2849.41	-78636.4
7.6676	3184.89	3056.17	2848.59	-78643
7.6742	3196.44	3048.93	2847.79	-78624.2
7.6808	3180.46	3042.11	2846.99	-78633.3
7.6874	3184.93	3035.66	2846.2	-78622.4
7.694	3167.05	3029.56	2845.42	-78634.2
7.7006	3161.63	3023.79	2844.65	-78633.8
7.7072	3156.59	3018.31	2843.89	-78633.4
7.7138	3144.63	3013.11	2843.14	-78640.2
7.7204	3134.16	3008.16	2842.4	-78645.7
7.727	3129.53	3003.45	2841.67	-78645.6
7.7336	3122.95	2998.96	2840.94	-78647.7
7.7402	3111.66	2994.68	2840.23	-78654.7
7.7468	3106.37	2990.58	2839.52	-78655.9
7.7534	3104.95	2986.67	2838.82	-78653.4
7.76	3106.47	2982.93	2838.13	-78648.1
7.7666	3097.28	2979.34	2837.45	-78653.7
7.7732	3093.03	2975.91	2836.78	-78654.6
7.7798	3090.9	2972.61	2836.11	-78653.4
7.7864	3092.11	2969.45	2835.46	-78649
7.793	3084.34	2966.41	2834.81	-78653.8
7.7996	3082.74	2963.49	2834.17	-78652.4
7.8062	3085	2960.68	2833.54	-78647.4
7.8128	3067.39	2957.98	2832.92	-78662.3
7.8194	3081.92	2955.38	2832.31	-78645.2
7.826	3069.94	2952.88	2831.71	-78654.6
7.8326	3065.66	2950.47	2831.11	-78656.5
7.8392	3059	2948.14	2830.52	-78660.8
7.8458	3065.4	2945.9	2829.94	-78652.2
7.8524	3067.14	2943.74	2829.37	-78648.3
7.859	3064.32	2941.66	2828.81	-78649
7.8656	3070.54	2939.65	2828.26	-78640.8
7.8722	3062.48	2937.71	2827.71	-78646.9
7.8788	3055.39	2935.84	2827.17	-78652.1
7.8854	3053.89	2934.03	2826.64	-78651.8
7.892	3047.54	2932.29	2826.12	-78656.4
7.8986	3052.4	2932.95	2825.6	-78652.2
7.9052	3058.84	2931.34	2825.1	-78644.2
7.9118	3044.14	2929.79	2824.6	-78657.3
7.9184	3044.84	2928.29	2824.11	-78655.1
7.925	3041.21	2926.85	2823.63	-78657.3
7.9316	3038.03	2925.46	2823.15	-78659.1
7.9382	3041.79	2924.12	2822.69	-78654
7.9448	3042.02	2922.82	2822.23	-78652.5
7.9514	3028.85	2921.58	2821.78	-78664.4
7.958	3038.3	2920.38	2821.34	-78653.8
7.9646	3037.14	2919.23	2820.9	-78653.8
7.9712	3040.57	2918.12	2820.47	-78649.2
7.9778	3039.82	2917.05	2820.05	-78648.9
7.9844	3029.19	2916.03	2819.64	-78658.5
7.991	3029.05	2915.05	2819.23	-78657.7
7.9976	3037.05	2914.11	2818.84	-78648.7
8.0042	3027.59	2913.21	2818.45	-78657.3
8.0108	3042.85	2912.34	2818.06	-78641.2
8.0174	3025.6	2911.52	2817.69	-78657.6
8.024	3032.31	2910.74	2817.32	-78650.1
8.0306	3021.21	2909.99	2816.96	-78660.5
8.0372	3035.27	2909.28	2816.61	-78645.7
8.0438	3023.88	2908.61	2816.26	-78656.4
8.0504	3032.9	2907.97	2815.92	-78646.8
8.057	3028.95	2907.37	2815.59	-78650.1
8.0636	3032.35	2906.81	2815.27	-78646.1
8.0702	3038.06	2906.28	2814.95	-78639.9
8.0768	3029.48	2905.79	2814.64	-78648
8.0834	3028.04	2905.34	2814.34	-78649
8.09	3016.51	2904.91	2814.04	-78660.1
8.0966	3027.84	2904.53	2813.76	-78648.4
8.1032	3017.18	2904.18	2813.47	-78658.7
8.1098	3027.53	2903.86	2813.2	-78648
8.1164	3019.71	2903.58	2812.93	-78655.6
8.123	3028.9	2903.34	2812.67	-78646.1
8.1296	3022.97	2903.13	2812.42	-78651.8
8.1362	3018.97	2902.95	2812.17	-78655.7
8.1428	3015.41	2902.82	2811.93	-78659.1
8.1494	3010.59	2902.72	2811.69	-78663.8
8.156	3010.4	2902.65	2811.47	-78663.9
8.1626	3007.63	2902.62	2811.25	-78666.7
8.1692	3013.05	2902.63	2811.03	-78661.3
8.1758	3004.87	2902.68	2810.82	-78669.5
8.1824	3004.73	2902.77	2810.62	-78669.7
8.189	3021.71	2902.89	2810.43	-78652.9
8.1956	3005.22	2903.06	2810.24	-78669.5
8.2022	3025.66	2903.27	2810.06	-78649.3
8.2088	3025.21	2903.51	2809.89	-78650
8.2154	3026.85	2903.8	2809.72	-78648.6
8.222	3026.95	2904.13	2809.55	-78648.9
8.2286	3025.92	2904.51	2809.4	-78650.3
8.2352	3027.27	2904.93	2809.25	-78649.3
8.2418	3024.69	2905.4	2809.1	-78652.4
8.2484	3021.86	2905.91	2808.97	-78655.7
8.255	3036.15	2906.47	2808.84	-78642
8.2616	3036.78	2907.09	2808.71	-78642
8.2682	3034.35	2907.75	2808.59	-78645.1
8.2748	3041.66	2908.47	2808.48	-78638.5
8.2814	3030.31	2909.25	2808.37	-78650.6
8.288	3027.13	2910.08	2808.27	-78654.6
8.2946	3017.3	2910.97	2808.18	-78665.4
8.3012	3035.35	2911.92	2808.09	-78648.3
8.3078	3038.62	2912.93	2808	-78646
8.3144	3039.18	2914.01	2807.93	-78646.5
8.321	3028.56	2915.16	2807.85	-78658.3
8.3276	3038.85	2916.39	2807.79	-78649.2
8.3342	3028.79	2917.68	2807.73	-78660.6
8.3408	3032.23	2919.06	2807.67	-78658.5
8.3474	3038.5	2920.52	2807.62	-78653.7
8.354	3037.7	2922.06	2807.58	-78656.1
8.3606	3036.62	2923.7	2807.54	-78658.8
8.3672	3044.5	2925.43	2807.51	-78652.6
8.3738	3052.96	2927.26	2807.48	-78646
8.3804	3051.02	2929.2	2807.46	-78649.9
8.387	3062.15	2931.25	2807.45	-78640.8
8.3936	3060.05	2933.41	2807.44	-78645.1
8.4002	3062.96	2935.7	2807.43	-78644.4
8.4068	3077.47	2938.13	2807.43	-78632.3
8.4134	3073.49	2940.69	2807.44	-78638.9
8.42	3073.8	2943.4	2807.45	-78641.3
8.4266	3072.65	2946.27	2807.46	-78645.3
8.4332	3091.45	2949.31	2807.48	-78629.6
8.4398	3084	2952.54	2807.51	-78640.2
8.4464	3098.16	2955.95	2807.54	-78629.5
8.453	3096.47	2959.57	2807.58	-78634.8
8.4596	3104.57	2963.42	2807.62	-78630.5
8.4662	3104.56	2967.5	2807.66	-78634.6
8.4728	3115.53	2971.84	2807.71	-78628
8.4794	3122.73	2976.46	2807.77	-78625.4
8.486	3119.33	2981.38	2807.83	-78633.7
8.4926	3127.13	2983.82	2807.9	-78628.4
8.4992	3142.01	2989.43	2807.97	-78619.1
8.5058	3149.65	2995.42	2808.04	-78617.5
8.5124	3148.11	3001.84	2808.12	-78625.4
8.519	3177.38	3008.71	2808.21	-78603
8.5256	3185.17	3016.08	2808.3	-78602.6
8.5322	3192.23	3024.01	2808.39	-78603.5
8.5388	3193.74	3032.53	2808.49	-78610.5
8.5454	3192.99	3041.73	2808.59	-78620.4
8.552	3197.04	3051.66	2808.7	-78626.3
8.5586	3212.29	3062.4	2808.81	-78621.8
8.5652	3214.72	3074.06	2808.93	-78631
8.5718	3216.47	3086.73	2809.05	-78642
8.5784	3226.03	3100.54	2809.17	-78646.2
8.585	3231.42	3115.63	2809.3	-78655.9
8.5916	3251.05	3132.16	2809.43	-78652.8
8.5982	3260.11	3150.32	2809.57	-78661.9
8.6048	3279.58	3170.33	2809.71	-78662.4
8.6114	3285.83	3192.46	2809.86	-78678.3
8.618	3309.16	3217.02	2810.01	-78679.6
8.6246	3322.5	3244.39	2810.17	-78693.6
8.6312	3350.86	3275	2810.32	-78695.8
8.6378	3371.65	3309.41	2810.49	-78709.4
8.6444	3396.82	3348.27	2810.65	-78723.1
8.651	3438.51	3392.39	2810.82	-78725.6
8.6576	3467.98	3442.78	2811	-78746.5
8.6642	3516.12	3500.71	2811.18	-78756.3
8.6708	3551.53	3567.75	2811.36	-78787.9
8.6774	3601.18	3645.96	2811.54	-78816.5
8.684	3647.92	3737.99	2811.73	-78861.8
8.6906	3706.57	3847.35	2811.93	-78912.5
8.6972	3806.72	3978.74	2812.12	-78943.7
8.7038	3913.39	4138.7	2812.32	-78997
8.7104	4088.76	4336.84	2812.53	-79019.8
8.717	4309.6	4591.67	2812.73	-79053.8
8.7236	4682.91	4942.47	2812.94	-79031.2
8.7302	5252	5484.97	2813.16	-79004.7
8.7368	6267.62	6432.09	2813.38	-78936.2
8.7434	7984.83	8168.24	2813.6	-78955.1
8.75	11094.4	11213	2813.82	-78890.4
8.7566	16290.8	16047.1	2814.05	-78528
8.7632	23712.5	22968.2	2814.28	-78027.4
8.7698	33127.2	32160	2814.52	-77804.5
8.7764	44099.9	44076.9	2814.76	-78748.7
8.783	60623.3	60246	2815	-78394.4
8.7896	82117.6	81460.3	2815.24	-78114.4
8.7962	104419	103185	2815.49	-77537.1
8.8028	114182	114318	2815.74	-78908
8.8094	104953	105401	2815.99	-79220
8.816	80690	81327.2	2816.25	-79408.8
8.8226	53743.3	54403.2	2816.51	-79431.7
8.8292	32869.2	32855.5	2816.77	-78758
8.8358	20100	19119.1	2817.04	-77790.8
8.8424	12793.6	11791.9	2817.31	-77770
8.849	9009.13	8315.09	2817.58	-78077.6
8.8556	6916.44	6684.2	2817.85	-78539.5
8.8622	5729.17	5821.9	2818.13	-78864.4
8.8688	4996.12	5277.03	2818.41	-79052.6
8.8754	4548.98	4885.34	2818.69	-79108
8.882	4256.02	4585.58	2818.97	-79101.3
8.8886	4051.5	4349.25	2819.26	-79069.4
8.8952	3912.7	4159.54	2819.55	-79018.5
8.9018	3806.53	4005.05	2819.84	-78970.2
8.9084	3724.46	3877.7	2820.14	-78924.9
8.915	3679.53	3771.59	2820.43	-78863.7
8.9216	3623.71	3682.32	2820.73	-78830.3
8.9282	3592.65	3606.59	2821.04	-78785.6
8.9348	3558.89	3541.86	2821.34	-78754.7
8.9414	3532.93	3486.17	2821.65	-78724.9
8.948	3498.91	3437.95	2821.96	-78710.7
8.9546	3473.38	3396.67	2822.27	-78695
8.9612	3456.47	3359.98	2822.58	-78675.2
8.9678	3438.77	3327.76	2822.9	-78660.7
8.9744	3425.12	3299.37	2823.21	-78645.9
8.981	3403.63	3274.26	2823.53	-78642.3
8.9876	3398.23	3252.01	2823.86	-78625.5
8.9942	3386.09	3232.22	2824.18	-78617.8
9.0008	3382.56	3214.61	2824.51	-78603.7
9.0074	3363.28	3199.43	2824.83	-78607.8
9.014	3373.7	3185.42	2825.16	-78583.4
9.0206	3360.26	3172.91	2825.5	-78584.3
9.0272	3364.6	3161.73	2825.83	-78568.8
9.0338	3358.34	3151.76	2826.16	-78565.1
9.0404	3358.99	3142.87	2826.5	-78555.6
9.047	3361.97	3134.97	2826.84	-78544.7
9.0536	3352	3128.92	2827.18	-78548.6
9.0602	3360.47	3122.73	2827.52	-78534
9.0668	3345.81	3117.29	2827.87	-78543.2
9.0734	3352.28	3113	2828.21	-78532.4
9.08	3340.72	3108.89	2828.56	-78539.9
9.0866	3352.26	3105.38	2828.91	-78524.8
9.0932	3345.5	3102.43	2829.26	-78528.6
9.0998	3343.26	3100	2829.61	-78528.4
9.1064	3354.24	3098.07	2829.96	-78515.5
9.113	3348.94	3096.62	2830.32	-78519.4
9.1196	3368.6	3095.61	2830.67	-78498.7
9.1262	3357.43	3095.04	2831.03	-78509.3
9.1328	3377.55	3094.89	2831.39	-78489
9.1394	3374.2	3095.14	2831.75	-78492.6
9.146	3378.94	3095.79	2832.11	-78488.5
9.1526	3388.59	3096.83	2832.47	-78479.9
9.1592	3387.05	3098.26	2832.83	-78482.9
9.1658	3395.32	3100.07	2833.2	-78476.4
9.1724	3388.33	3102.27	2833.56	-78485.6
9.179	3397.05	3104.85	2833.93	-78479.5
9.1856	3389.31	3107.81	2834.3	-78490.2
9.1922	3396.02	3111.18	2834.66	-78486.8
9.1988	3394.9	3114.94	2835.03	-78491.7
9.2054	3399.87	3119.11	2835.4	-78490.9
9.212	3397.09	3123.71	2835.77	-78498.3
9.2186	3414.93	3128.74	2836.15	-78485.5
9.2252	3414.69	3134.23	2836.52	-78491.2
9.2318	3418.24	3140.19	2836.89	-78493.6
9.2384	3421.35	3146.65	2837.27	-78497
9.245	3429.78	3153.63	2837.64	-78495.5
9.2516	3445.1	3161.15	2838.02	-78487.7
9.2582	3446.84	3169.26	2838.39	-78494.1
9.2648	3460.45	3177.99	2838.77	-78489.2
9.2714	3459.66	3187.37	2839.14	-78499.4
9.278	3474.6	3197.46	2839.52	-78494.5
9.2846	3493.98	3208.3	2839.9	-78486
9.2912	3504.73	3219.94	2840.28	-78486.9
9.2978	3511.42	3232.46	2840.66	-78492.7
9.3044	3522.65	3245.93	2841.04	-78495
9.311	3539.18	3260.41	2841.42	-78492.9
9.3176	3548.96	3276.01	2841.8	-78498.7
9.3242	3569.8	3292.82	2842.18	-78494.7
9.3308	3580.92	3310.96	2842.56	-78501.7
9.3374	3601.27	3330.56	2842.94	-78501
9.344	3609.56	3351.75	2843.32	-78513.9
9.3506	3630.69	3374.72	2843.7	-78515.7
9.3572	3659.35	3399.64	2844.08	-78512
9.3638	3671.41	3426.74	2844.46	-78527
9.3704	3694.21	3456.27	2844.84	-78533.7
9.377	3717	3488.51	2845.23	-78543.2
9.3836	3738.06	3523.8	2845.61	-78557.4
9.3902	3772.06	3562.53	2845.99	-78562.2
9.3968	3805.53	3605.16	2846.37	-78571.3
9.4034	3815.68	3652.21	2846.75	-78608.2
9.41	3860.88	3704.32	2847.13	-78615.1
9.4166	3882.99	3762.26	2847.51	-78650.9
9.4232	3927.12	3826.9	2847.89	-78671.5
9.4298	3976.43	3899.34	2848.27	-78694.6
9.4364	4029.8	3980.89	2848.65	-78722.8
9.443	4077.18	4073.18	2849.03	-78767.7
9.4496	4139.86	4178.17	2849.41	-78810
9.4562	4207.13	4298.36	2849.79	-78862.9
9.4628	4286.67	4437.31	2850.17	-78922.3
9.4694	4386.89	4598.1	2850.55	-78982.9
9.476	4498.34	4786.34	2850.93	-79059.7
9.4826	4635.37	5008.71	2851.3	-79145
9.4892	4798.63	5274.19	2851.68	-79247.2
9.4958	5022.99	5594.82	2852.06	-79343.5
9.5024	5335.44	5987.46	2852.43	-79423.7
9.509	5761.92	6476.53	2852.81	-79486.3
9.5156	6397.62	7102.48	2853.18	-79476.5
9.5222	7381.92	7949.51	2853.56	-79339.3
9.5288	9018.65	9234.97	2853.93	-78988
9.5354	11832.8	11545	2854.3	-78483.9
9.542	16931.8	16269.2	2854.67	-78109
9.5486	26405.2	26016.5	2855.04	-78383
9.5552	43904.1	44218.8	2855.41	-79086.4
9.5618	73449.6	73045.3	2855.78	-78367.4
9.5684	111862	109887	2856.15	-76796.8
9.575	146786	144476	2856.52	-76462
9.5816	162226	160004	2856.88	-76550.4
9.5882	147899	146915	2857.25	-77788.3
9.5948	117104	116829	2857.61	-78496.6
9.6014	87625.9	89094.1	2857.98	-80239.9
9.608	75719.6	77309.8	2858.34	-80361.9
9.6146	85553	86646.1	2858.7	-79864.8
9.6212	115280	113381	2859.06	-76872.5
9.6278	146545	145142	2859.42	-77368.8
9.6344	163391	162773	2859.78	-78153.6
9.641	151948	151728	2860.13	-78551.2
9.6476	118371	118488	2860.49	-78888.6
9.6542	79988.8	80365.2	2860.84	-79148.1
9.6608	49381.7	49237.6	2861.19	-78627.7
9.6674	30134.2	28916.7	2861.55	-77554.1
9.674	19009	17765.9	2861.9	-77528.6
9.6806	12975.1	12302.7	2862.24	-78099.4
9.6872	9686.63	9662.51	2862.59	-78747.6
9.6938	7773.94	8237.75	2862.94	-79235.5
9.7004	6588.72	7326.34	2863.28	-79509.3
9.707	5830.9	6659.12	2863.62	-79599.9
9.7136	5331.25	6146.83	2863.96	-79587.3
9.7202	4973.44	5738.31	2864.3	-79536.5
9.7268	4705.72	5406.61	2864.64	-79472.6
9.7334	4513.69	5133.67	2864.98	-79391.7
9.74	4365.21	4906.5	2865.31	-79313
9.7466	4234.52	4715.54	2865.65	-79252.7
9.7532	4139.72	4553.69	2865.98	-79185.7
9.7598	4059.93	4415.46	2866.31	-79127.2
9.7664	3986.51	4296.71	2866.64	-79081.9
9.773	3935.74	4194.12	2866.96	-79030.1
9.7796	3881.72	4105.14	2867.29	-78995.1
9.7862	3844.95	4027.69	2867.61	-78954.4
9.7928	3810.35	3960.11	2867.93	-78921.4
9.7994	3779.66	3901.08	2868.25	-78893.1
9.806	3752.72	3849.49	2868.56	-78868.5
9.8126	3724.04	3804.47	2868.88	-78852.1
9.8192	3708.4	3765.29	2869.19	-78828.6
9.8258	3690.18	3732.1	2869.5	-78813.6
9.8324	3665.42	3702.95	2869.81	-78809.2
9.839	3652.05	3678.18	2870.12	-78797.8
9.8456	3633.69	3657.49	2870.42	-78795.5
9.8522	3622.39	3640.65	2870.73	-78789.9
9.8588	3613.09	3627.5	2871.03	-78786.1
9.8654	3612.46	3617.94	2871.32	-78777.2
9.872	3605.2	3611.93	2871.62	-78778.4
9.8786	3597.08	3609.48	2871.91	-78784.1
9.8852	3602.31	3610.68	2872.21	-78780.1
9.8918	3600.7	3616.09	2872.5	-78787.1
9.8984	3613.89	3625.11	2872.78	-78782.9
9.905	3612.62	3638.47	2873.07	-78797.5
9.9116	3619	3656.57	2873.35	-78809.3
9.9182	3632.66	3679.95	2873.63	-78819
9.9248	3640.13	3709.31	2873.91	-78840.9
9.9314	3658.43	3745.51	2874.18	-78858.8
9.938	3684.42	3789.68	2874.46	-78876.9
9.9446	3710.46	3843.25	2874.73	-78904.5
9.9512	3738.04	3908.07	2875	-78941.7
9.9578	3786.09	3986.5	2875.26	-78972.1
9.9644	3836.86	4081.69	2875.53	-79016.5
9.971	3913.21	4197.77	2875.79	-79056.2
9.9776	4003.11	4340.32	2876.04	-79108.9
9.9842	4145.9	4516.95	2876.3	-79142.7
9.9908	4327.37	4738.33	2876.55	-79182.6
9.9974	4596.61	5020.14	2876.8	-79195.2
10.004	5016.88	5388.22	2877.05	-79143
10.0106	5663.56	5896.11	2877.3	-79004.2
10.0172	6744.93	6681.31	2877.54	-78708.1
10.0238	8560.34	8116.43	2877.78	-78327.8
10.0304	11917.9	11099.2	2878.02	-77953
10.037	18112.3	17363.6	2878.25	-78022.9
10.0436	29781.6	29322.7	2878.48	-78312.8
10.0502	48801.3	48774.5	2878.71	-78744.9
10.0568	75211	74538.4	2878.93	-78099.1
10.0634	101931	100216	2879.16	-77056.5
10.07	115889	114130	2879.38	-77012.4
10.0766	109225	107063	2879.59	-76610
10.0832	86090.1	83984.9	2879.81	-76666.4
10.0898	59121.4	57212.3	2880.02	-76862.6
10.0964	36657.4	35191.2	2880.23	-77305.5
10.103	22547.4	20721.3	2880.43	-76945.6
10.1096	14385.2	12749.1	2880.64	-77135.6
10.1162	9993.97	8858.28	2880.84	-77636
10.1228	7495.14	7015.73	2881.03	-78292.3
10.1294	6067.6	6057.46	2881.23	-78761.6
10.136	5204.89	5467.66	2881.42	-79034.5
10.1426	4657.46	5050.72	2881.6	-79164.9
10.1492	4303.81	4733.72	2881.79	-79201.6
10.1558	4053.91	4484.22	2881.97	-79202
10.1624	3876.82	4283.88	2882.15	-79178.7
10.169	3750.5	4120.6	2882.32	-79141.8
10.1756	3652.29	3985.78	2882.49	-79105.2
10.1822	3570.69	3873.19	2882.66	-79074.2
10.1888	3511.46	3778.19	2882.82	-79038.4
10.1954	3457.81	3697.3	2882.99	-79011.2
10.202	3417.67	3627.86	2883.14	-78981.9
10.2086	3377.52	3567.78	2883.3	-78961.9
10.2152	3338.92	3515.45	2883.45	-78948.2
10.2218	3314.87	3469.58	2883.6	-78926.4
10.2284	3292.7	3429.14	2883.75	-78908.1
10.235	3275.7	3393.3	2883.89	-78889.3
10.2416	3246.87	3361.39	2884.03	-78886.2
10.2482	3233.91	3332.83	2884.16	-78870.6
10.2548	3219.94	3307.18	2884.29	-78858.9
10.2614	3206.32	3284.05	2884.42	-78849.4
10.268	3196.45	3263.11	2884.55	-78838.3
10.2746	3176.24	3244.09	2884.67	-78839.5
10.2812	3170.57	3226.76	2884.78	-78827.9
10.2878	3155.85	3210.93	2884.9	-78826.8
10.2944	3148.73	3196.42	2885.01	-78819.4
10.301	3129.96	3183.1	2885.12	-78824.8
10.3076	3125.91	3170.83	2885.22	-78816.6
10.3142	3121.95	3159.5	2885.32	-78809.2
10.3208	3110.26	3149.02	2885.42	-78810.4
10.3274	3101.68	3139.31	2885.51	-78809.3
10.334	3096.5	3130.3	2885.6	-78805.5
10.3406	3083.8	3121.91	2885.69	-78809.8
10.3472	3073.03	3113.03	2885.77	-78811.7
10.3538	3069.01	3105.75	2885.85	-78808.4
10.3604	3069.22	3098.93	2885.92	-78801.4
10.367	3061.86	3092.56	2886	-78802.4
10.3736	3057.6	3086.59	2886.06	-78800.7
10.3802	3054.9	3080.98	2886.13	-78797.8
10.3868	3045.09	3075.72	2886.19	-78802.3
10.3934	3046.43	3070.77	2886.24	-78796
10.4	3044.1	3066.11	2886.3	-78793.7
10.4066	3030.66	3061.72	2886.35	-78802.7
10.4132	3022.92	3057.58	2886.39	-78806.3
10.4198	3017.18	3053.68	2886.43	-78808.2
10.4264	3032.77	3049.99	2886.47	-78788.9
10.433	3024.21	3046.51	2886.51	-78794
10.4396	3006.38	3043.21	2886.54	-78808.5
10.4462	3013.86	3040.1	2886.56	-78797.9
10.4528	3011.94	3037.15	2886.59	-78796.9
10.4594	3012.06	3034.36	2886.6	-78794
10.466	3002.54	3031.72	2886.62	-78800.9
10.4726	3002.35	3029.22	2886.63	-78798.6
10.4792	2998.24	3026.85	2886.64	-78800.3
10.4858	3002	3024.61	2886.64	-78794.3
10.4924	2995.63	3022.48	2886.64	-78798.5
10.499	2995	3020.47	2886.64	-78797.2
10.5056	2998.24	3018.57	2886.63	-78792
10.5122	2990.93	3016.76	2886.61	-78797.5
10.5188	2990.69	3015.06	2886.6	-78796.1
10.5254	2990.14	3013.45	2886.58	-78795
10.532	2994.57	3011.93	2886.55	-78789.1
10.5386	2985.38	3010.5	2886.53	-78796.8
10.5452	2992.22	3009.14	2886.49	-78788.6
10.5518	2976.95	3007.87	2886.46	-78802.6
10.5584	2979.4	3006.68	2886.42	-78799
10.565	2984.33	3005.56	2886.37	-78792.9
10.5716	2978.54	3004.51	2886.32	-78797.7
10.5782	2977.8	3003.53	2886.27	-78797.4
10.5848	2969.83	3002.62	2886.22	-78804.5
10.5914	2975.85	3001.78	2886.16	-78797.6
10.598	2966.43	3001	2886.09	-78806.3
10.6046	2972.7	3000.29	2886.02	-78799.3
10.6112	2963.06	2999.64	2885.95	-78808.3
10.6178	2970.47	2999.05	2885.87	-78800.3
10.6244	2958.83	2998.52	2885.79	-78811.4
10.631	2960.07	2998.05	2885.71	-78809.7
10.6376	2970.92	2997.64	2885.62	-78798.4
10.6442	2963.65	2997.29	2885.53	-78805.3
10.6508	2970.09	2997	2885.43	-78798.6
10.6574	2962.73	2996.77	2885.33	-78805.7
10.664	2968.88	2996.6	2885.23	-78799.4
10.6706	2966.34	2996.49	2885.12	-78801.8
10.6772	2962.36	2996.44	2885	-78805.8
10.6838	2968.21	2996.45	2884.89	-78799.9
10.6904	2966.28	2996.52	2884.76	-78801.9
10.697	2970.74	2996.65	2884.64	-78797.6
10.7036	2964.64	2996.85	2884.51	-78803.9
10.7102	2972.62	2997.11	2884.37	-78796.2
10.7168	2972.68	2997.44	2884.24	-78796.4
10.7234	2969.99	2997.83	2884.09	-78799.5
10.73	2979.11	2998.3	2883.95	-78790.9
10.7366	2975.91	2999.37	2883.8	-78795.2
10.7432	2977.96	2999.99	2883.64	-78793.7
10.7498	2982.03	3000.67	2883.48	-78790.3
10.7564	2987.09	3001.92	2883.32	-78786.5
10.763	2990.83	3002.77	2883.15	-78783.6
10.7696	2992.07	3003.7	2882.98	-78783.3
10.7762	3001.52	3004.73	2882.8	-78774.9
10.7828	3003.26	3005.85	2882.62	-78774.3
10.7894	3001.29	3007.06	2882.44	-78777.5
10.796	3013.5	3008.38	2882.25	-78766.6
10.8026	3009.56	3009.81	2882.06	-78771.9
10.8092	3024.42	3011.34	2881.86	-78758.6
10.8158	3031.44	3013	2881.66	-78753.3
10.8224	3021.77	3014.79	2881.46	-78764.7
10.829	3024.64	3016.7	2881.25	-78763.7
10.8356	3022.98	3018.76	2881.04	-78767.5
10.8422	3024.63	3020.97	2880.82	-78768
10.8488	3019.46	3023.34	2880.6	-78775.6
10.8554	3024.12	3025.88	2880.37	-78773.4
10.862	3028.83	3028.6	2880.14	-78771.4
10.8686	3026.94	3031.52	2879.91	-78776.3
10.8752	3037.88	3034.64	2879.67	-78768.5
10.8818	3035.18	3038	2879.42	-78774.5
10.8884	3043.9	3041.59	2879.18	-78769.4
10.895	3054.27	3045.45	2878.93	-78762.9
10.9016	3061.38	3049.6	2878.67	-78759.9
10.9082	3064.26	3054.05	2878.41	-78761.5
10.9148	3067.83	3058.84	2878.15	-78762.7
10.9214	3076.95	3063.99	2877.88	-78758.7
10.928	3092.94	3069.55	2877.61	-78748.3
10.9346	3093.23	3075.53	2877.33	-78754
10.9412	3097.04	3082	2877.05	-78756.7
10.9478	3101.75	3089	2876.77	-78758.9
10.9544	3105.95	3096.57	2876.48	-78762.3
10.961	3112.99	3104.8	2876.19	-78763.5
10.9676	3110.89	3113.73	2875.89	-78774.5
10.9742	3119.8	3123.47	2875.59	-78775.4
10.9808	3133.01	3134.1	2875.28	-78772.8
10.9874	3139.59	3145.73	2874.98	-78777.8
10.994	3156.08	3158.5	2874.66	-78774.1
11.0006	3156.3	3172.54	2874.34	-78787.9
11.0072	3174.11	3188.05	2874.02	-78785.6
11.0138	3184.62	3205.22	2873.7	-78792.3
11.0204	3191.27	3224.31	2873.37	-78804.7
11.027	3208.45	3245.62	2873.03	-78808.9
11.0336	3228.09	3269.51	2872.7	-78813.1
11.0402	3238.88	3296.44	2872.35	-78829.2
11.0468	3263.09	3326.95	2872.01	-78835.5
11.0534	3282.13	3361.74	2871.66	-78851.3
11.06	3303.28	3401.67	2871.3	-78870.1
11.0666	3326.86	3447.85	2870.94	-78892.7
11.0732	3359.2	3501.72	2870.58	-78914.2
11.0798	3415.59	3565.2	2870.22	-78921.3
11.0864	3456.32	3640.78	2869.85	-78956.2
11.093	3525.15	3732	2869.47	-78978.5
11.0996	3626.72	3843.89	2869.09	-78988.9
11.1062	3770.48	3984.69	2868.71	-78985.9
11.1128	3969.67	4171.16	2868.32	-78973.2
11.1194	4303.53	4445.12	2867.93	-78913.3
11.126	4853.81	4915.22	2867.54	-78833.1
11.1326	5817.04	5833.43	2867.14	-78788.1
11.1392	7636.69	7672.22	2866.74	-78807.2
11.1458	10833.8	11075	2866.33	-79012.9
11.1524	16347.1	16521.7	2865.92	-78946.2
11.159	23913.4	23724.2	2865.51	-78582.6
11.1656	31755.6	31058.3	2865.09	-78074.4
11.1722	36322	35474.1	2864.67	-77923.9
11.1788	35461.7	34341.4	2864.24	-77651.4
11.1854	29885.2	28729.3	2863.81	-77615.8
11.192	22992	22143.4	2863.38	-77923.1
11.1986	17924.2	17433	2862.94	-78280.5
11.2052	16196.7	16051.8	2862.5	-78626.8
11.2118	17969.8	18158.1	2862.05	-78960
11.2184	22234.7	22785.7	2861.61	-79322.7
11.225	27108.3	27954.1	2861.15	-79617.5
11.2316	29863.4	31005.3	2860.7	-79913.7
11.2382	29502.8	30468	2860.24	-79736.9
11.2448	27358.8	28268	2859.77	-79680.9
11.2514	26756.6	27890.3	2859.3	-79905.4
11.258	30399.4	31695.7	2858.83	-80068
11.2646	38335.8	39803	2858.36	-80238.9
11.2712	47942.2	49717.1	2857.88	-80546.6
11.2778	54200.5	56793.8	2857.4	-81364.9
11.2844	55390	57475.2	2856.91	-80856.9
11.291	51286.9	53003.7	2856.42	-80488.4
11.2976	44588.9	46110.1	2855.93	-80292.8
11.3042	36657.7	37705.4	2855.43	-79819.4
11.3108	28245.9	28564.6	2854.93	-79090.4
11.3174	20421.1	20296.6	2854.42	-78647.2
11.324	14136.5	13949.9	2853.92	-78585.1
11.3306	9847.79	9696.74	2853.41	-78620.6
11.3372	7282.1	7168.52	2852.89	-78658.1
11.3438	5779.5	5791.9	2852.37	-78784.1
11.3504	4924.34	5057.28	2851.85	-78904.6
11.357	4396.27	4636.38	2851.33	-79011.8
11.3636	4075	4361.85	2850.8	-79058.5
11.3702	3866.91	4161.27	2850.26	-79066
11.3768	3719.86	4004.73	2849.73	-79056.5
11.3834	3619.77	3878.55	2849.19	-79030.5
11.39	3537.6	3774.99	2848.65	-79009.1
11.3966	3485.57	3688.93	2848.1	-78975
11.4032	3430.54	3616.7	2847.55	-78957.8
11.4098	3404.78	3555.56	2847	-78922.5
11.4164	3367.89	3503.43	2846.44	-78907.2
11.423	3347.38	3458.73	2845.89	-78883
11.4296	3321.05	3420.22	2845.32	-78870.9
11.4362	3302.37	3386.91	2844.76	-78856.2
11.4428	3289.59	3358.04	2844.19	-78840.1
11.4494	3280.01	3332.99	2843.62	-78824.7
11.456	3265.19	3311.25	2843.04	-78817.7
11.4626	3255.32	3292.42	2842.47	-78808.8
11.4692	3255.65	3276.17	2841.88	-78792.2
11.4758	3244.03	3262.24	2841.3	-78789.9
11.4824	3235.2	3250.4	2840.71	-78786.9
11.489	3232.8	3240.5	2840.12	-78779.4
11.4956	3227.55	3232.39	2839.53	-78776.5
11.5022	3234.26	3225.97	2838.93	-78763.4
11.5088	3224.08	3221.17	2838.33	-78768.8
11.5154	3230.57	3217.93	2837.73	-78759.1
11.522	3231.06	3216.25	2837.13	-78756.9
11.5286	3236.4	3216.12	2836.52	-78751.4
11.5352	3240.71	3217.57	2835.91	-78748.5
11.5418	3246.95	3220.66	2835.3	-78745.4
11.5484	3250.16	3225.47	2834.68	-78747
11.555	3251.93	3232.12	2834.06	-78751.9
11.5616	3258.41	3240.78	2833.44	-78754.1
11.5682	3265.32	3251.65	2832.81	-78758
11.5748	3284.06	3265	2832.19	-78752.6
11.5814	3288.94	3281.18	2831.56	-78763.9
11.588	3310.51	3300.6	2830.92	-78761.8
11.5946	3323.76	3323.84	2830.29	-78771.8
11.6012	3345.22	3351.6	2829.65	-78778.1
11.6078	3366.96	3384.82	2829.01	-78789.6
11.6144	3386.95	3424.73	2828.37	-78809.5
11.621	3425.76	3472.99	2827.72	-78818.9
11.6276	3468.16	3531.85	2827.07	-78835.4
11.6342	3532.2	3604.58	2826.42	-78844.1
11.6408	3612.73	3696.53	2825.77	-78855.5
11.6474	3740.32	3818.37	2825.12	-78849.7
11.654	3949.79	3996.43	2824.46	-78818.3
11.6606	4311.14	4298.33	2823.8	-78758.9
11.6672	4924.28	4880.6	2823.14	-78728
11.6738	6099.57	6037.2	2822.48	-78709.3
11.6804	8089.83	8175.49	2821.81	-78857.4
11.687	11497.4	11618.3	2821.14	-78892.6
11.6936	16217.5	16236.8	2820.47	-78790.9
11.7002	21527.6	21076.8	2819.8	-78320.9
11.7068	24795.9	24251.5	2819.12	-78227.3
11.7134	24613.8	23913.1	2818.45	-78071
11.72	20538.5	20388.6	2817.77	-78621.8
11.7266	15399.9	15745.9	2817.09	-79117.7
11.7332	10976.3	11698.7	2816.41	-79494.1
11.7398	8507.24	9032.32	2815.72	-79296.8
11.7464	7646.31	7876.1	2815.03	-79001.5
11.753	8221.38	8211.82	2814.35	-78762.1
11.7596	10391.8	10379.1	2813.66	-78759
11.7662	14989.8	15279.9	2812.97	-79061.8
11.7728	23319.9	24013.1	2812.27	-79464.9
11.7794	36797.7	36848.9	2811.58	-78822.9
11.786	52934	51954.2	2810.88	-77791.9
11.7926	67163.7	64551.5	2810.18	-76159.5
11.7992	70893.5	68053.9	2809.48	-75932.1
11.8058	63578.7	60058.2	2808.78	-75251.1
11.8124	48420.3	45590.2	2808.08	-75941.5
11.819	32425.2	30909.4	2807.38	-77255.9
11.8256	20698.7	19543.8	2806.67	-77616.8
11.8322	13245.8	12297.8	2805.96	-77823.7
11.8388	9063.99	8330.69	2805.25	-78038.4
11.8454	6780.41	6359.89	2804.55	-78351.2
11.852	5498.64	5387.39	2803.83	-78660.4
11.8586	4770.75	4855.89	2803.12	-78856.8
11.8652	4304.85	4516.81	2802.41	-78983.6
11.8718	4024.82	4273	2801.7	-79019.9
11.8784	3837.32	4086.51	2800.98	-79020.9
11.885	3698.67	3939.77	2800.26	-79012.8
11.8916	3608.43	3822.5	2799.55	-78985.8
11.8982	3536.9	3727.94	2798.83	-78962.7
11.9048	3486.55	3651.23	2798.11	-78936.4
11.9114	3446.93	3588.89	2797.39	-78913.7
11.918	3413.24	3538.3	2796.67	-78896.7
11.9246	3384.95	3497.58	2795.95	-78884.3
11.9312	3368.56	3465.33	2795.23	-78868.5
11.9378	3348.66	3440.51	2794.5	-78863.5
11.9444	3337.52	3422.43	2793.78	-78856.6
11.951	3335.03	3410.65	2793.06	-78847.3
11.9576	3327.95	3404.94	2792.33	-78848.7
11.9642	3333.32	3405.31	2791.61	-78843.7
11.9708	3336.57	3411.98	2790.88	-78847.1
11.9774	3345.26	3425.45	2790.16	-78851.9
11.984	3358.17	3446.47	2789.43	-78860
11.9906	3389.93	3476.19	2788.7	-78858
11.9972	3412.7	3516.27	2787.98	-78875.3
12.0038	3452.83	3569	2787.25	-78887.9
12.0104	3520.61	3637.65	2786.52	-78888.7
12.017	3604.11	3727.13	2785.8	-78894.7
12.0236	3734.09	3845.51	2785.07	-78883.1
12.0302	3944.92	4009.4	2784.34	-78836.2
12.0368	4291	4259.76	2783.61	-78740.4
12.0434	4863.6	4702.18	2782.89	-78610.3
12.05	5899.42	5580.27	2782.16	-78452.5
12.0566	7751.03	7352.9	2781.43	-78373.6
12.0632	11098	10664	2780.71	-78337.7
12.0698	16712.9	16044.4	2779.98	-78103.2
12.0764	24673.4	23342.3	2779.26	-77440.5
12.083	33403	31131.4	2778.53	-76500.1
12.0896	39367.1	36493.5	2777.81	-75898.1
12.0962	39810	36348.8	2777.08	-75310.5
12.1028	33954.7	30891.1	2776.36	-75708.1
12.1094	25417.5	23384.9	2775.63	-76739.2
12.116	17951.6	16820	2774.91	-77640.1
12.1226	13367.2	12800.1	2774.19	-78204.6
12.1292	12087.4	11772.2	2773.47	-78456.5
12.1358	13416.9	13415.8	2772.75	-78770.6
12.1424	16626.9	16861.1	2772.03	-79005.9
12.149	20184	20656.9	2771.31	-79244.6
12.1556	22184.5	22773.8	2770.59	-79361
12.1622	21266	21646.3	2769.88	-79152
12.1688	17860.3	17886.7	2769.16	-78798.1
12.1754	13584.4	13372.2	2768.45	-78559.5
12.182	9758.27	9492.2	2767.74	-78505.6
12.1886	7161.95	6792.2	2767.02	-78401.9
12.1952	5526.23	5195.24	2766.31	-78440.7
12.2018	4602.55	4353.03	2765.61	-78522.2
12.2084	4056.28	3925.03	2764.9	-78640.4
12.215	3730.69	3692.16	2764.19	-78733.2
12.2216	3528.6	3545.74	2763.49	-78788.8
12.2282	3389.61	3440.54	2762.79	-78822.6
12.2348	3305.82	3358.79	2762.09	-78824.7
12.2414	3236.18	3292.78	2761.39	-78828.3
12.248	3188.62	3238.35	2760.69	-78821.4
12.2546	3152.4	3192.8	2759.99	-78812.1
12.2612	3126.61	3154.21	2759.3	-78799.3
12.2678	3103.98	3121.17	2758.61	-78788.9
12.2744	3079.09	3092.61	2757.92	-78785.2
12.281	3067.43	3067.72	2757.23	-78772
12.2876	3054.58	3045.85	2756.55	-78763
12.2942	3043.85	3026.51	2755.87	-78754.3
12.3008	3023.12	3009.3	2755.19	-78757.9
12.3074	3023	2993.9	2754.51	-78742.6
12.314	3000.79	2980.03	2753.83	-78750.9
12.3206	2993.54	2967.51	2753.16	-78745.7
12.3272	2990.55	2956.13	2752.49	-78737.3
12.3338	2974.2	2945.76	2751.82	-78743.2
12.3404	2964.98	2936.27	2751.16	-78743
12.347	2959.92	2927.55	2750.5	-78739.3
12.3536	2954.97	2919.53	2749.84	-78736.2
12.3602	2950.07	2912.11	2749.18	-78733.7
12.3668	2939.18	2905.24	2748.53	-78737.7
12.3734	2932.66	2898.86	2747.88	-78737.9
12.38	2937.14	2892.92	2747.23	-78727.5
12.3866	2929.58	2887.38	2746.59	-78729.5
12.3932	2922.06	2882.2	2745.95	-78731.8
12.3998	2921.15	2877.35	2745.31	-78727.9
12.4064	2919.01	2872.8	2744.67	-78725.5
12.413	2904.8	2868.52	2744.04	-78735.4
12.4196	2898.6	2864.49	2743.42	-78737.6
12.4262	2894	2860.7	2742.79	-78738.4
12.4328	2893.36	2857.12	2742.17	-78735.4
12.4394	2892.91	2853.74	2741.56	-78732.5
12.446	2895.97	2850.54	2740.95	-78726.3
12.4526	2891.54	2847.52	2740.34	-78727.7
12.4592	2885.94	2844.65	2739.73	-78730.4
12.4658	2886.2	2841.94	2739.13	-78727.4
12.4724	2881.51	2839.36	2738.54	-78729.5
12.479	2881.57	2836.93	2737.95	-78727
12.4856	2878.13	2834.61	2737.36	-78728.2
12.4922	2874.71	2832.42	2736.78	-78729.4
12.4988	2873.76	2830.33	2736.2	-78728.3
12.5054	2871.24	2828.36	2735.62	-78728.8
12.512	2863.03	2826.49	2735.05	-78735.1
12.5186	2866.34	2824.72	2734.49	-78730.1
12.5252	2874.43	2823.04	2733.93	-78720.3
12.5318	2863.49	2821.45	2733.37	-78729.6
12.5384	2864.95	2819.96	2732.82	-78726.7
12.545	2862.95	2818.54	2732.28	-78727.3
12.5516	2862.69	2817.22	2731.74	-78726.2
12.5582	2861.3	2815.97	2731.2	-78726.4
12.5648	2866.82	2814.8	2730.67	-78719.7
12.5714	2861.21	2813.71	2730.15	-78724.2
12.578	2860.25	2812.7	2729.63	-78724.1
12.5846	2862.33	2811.76	2729.11	-78721.1
12.5912	2863.41	2810.9	2728.61	-78719.2
12.5978	2858.23	2810.12	2728.1	-78723.6
12.6044	2861.94	2809.41	2727.61	-78719.2
12.611	2862.17	2808.78	2727.11	-78718.3
12.6176	2862.01	2808.22	2726.63	-78717.9
12.6242	2867.99	2807.74	2726.15	-78711.4
12.6308	2861.24	2807.34	2725.68	-78717.8
12.6374	2864.43	2807.01	2725.21	-78714.3
12.644	2853.52	2806.77	2724.75	-78724.9
12.6506	2857.2	2806.61	2724.29	-78721.1
12.6572	2858.8	2806.53	2723.84	-78719.4
12.6638	2863.4	2806.54	2723.4	-78714.8
12.6704	2862.35	2805.1	2722.96	-78714.4
12.677	2864.93	2805.31	2722.53	-78712.1
12.6836	2861.06	2805.6	2722.11	-78716.2
12.6902	2859.39	2806	2721.7	-78718.3
12.6968	2860.68	2806.51	2721.29	-78717.5
12.7034	2870	2807.13	2720.89	-78708.8
12.71	2864.46	2807.86	2720.49	-78715.1
12.7166	2869.61	2808.72	2720.1	-78710.8
12.7232	2877.12	2808.13	2719.72	-78702.7
12.7298	2870.84	2809.27	2719.35	-78710.1
12.7364	2876.11	2810.55	2718.98	-78706.1
12.743	2877.66	2811.99	2718.62	-78706
12.7496	2873.55	2813.6	2718.27	-78711.7
12.7562	2875.9	2815.4	2717.93	-78711.2
12.7628	2873.04	2817.39	2717.59	-78716
12.7694	2876.98	2819.59	2717.27	-78714.3
12.776	2878.89	2822.02	2716.95	-78714.8
12.7826	2883.12	2824.7	2716.64	-78713.3
12.7892	2889.41	2827.65	2716.33	-78709.9
12.7958	2886.63	2830.9	2716.04	-78716
12.8024	2892.34	2834.48	2715.75	-78713.8
12.809	2886.42	2838.41	2715.47	-78723.7
12.8156	2893.79	2842.75	2715.2	-78720.6
12.8222	2892.84	2847.52	2714.94	-78726.4
12.8288	2897.75	2852.77	2714.69	-78726.7
12.8354	2903.04	2858.58	2714.44	-78727.2
12.842	2905.24	2864.99	2714.21	-78731.4
12.8486	2908.37	2872.08	2713.98	-78735.4
12.8552	2909.85	2879.95	2713.76	-78741.8
12.8618	2927.66	2888.69	2713.56	-78732.7
12.8684	2930.7	2898.42	2713.36	-78739.4
12.875	2937.67	2909.3	2713.17	-78743.3
12.8816	2940.83	2921.49	2712.99	-78752.3
12.8882	2947.72	2935.19	2712.82	-78759.2
12.8948	2957.79	2950.66	2712.66	-78764.6
12.9014	2970.27	2968.19	2712.51	-78769.6
12.908	2984.24	2988.15	2712.36	-78775.6
12.9146	2998.43	3010.99	2712.23	-78784.2
12.9212	3019.49	3037.28	2712.11	-78789.5
12.9278	3037.71	3067.72	2712	-78801.7
12.9344	3062.29	3103.23	2711.9	-78812.6
12.941	3090.32	3144.96	2711.81	-78826.3
12.9476	3130.36	3194.44	2711.73	-78835.8
12.9542	3168.2	3253.67	2711.66	-78857.2
12.9608	3223.19	3325.35	2711.6	-78873.8
12.9674	3292.81	3413.25	2711.55	-78892.1
12.974	3391.76	3522.97	2711.52	-78902.9
12.9806	3534.08	3664.11	2711.49	-78901.7
12.9872	3747.46	3856.97	2711.48	-78881.2
12.9938	4078.17	4150.43	2711.47	-78843.9
13.0004	4652.56	4661.08	2711.48	-78780.2
13.007	5649.1	5633.26	2711.5	-78755.8
13.0136	7412.31	7485.07	2711.53	-78844.4
13.0202	10354.8	10752.4	2711.57	-79169.2
13.0268	15144.7	15855.6	2711.63	-79482.5
13.0334	21770.3	22724.4	2711.69	-79725.8
13.04	29223.3	30385.9	2711.77	-79934.3
13.0466	35963.4	36793.2	2711.86	-79601.5
13.0532	40220.6	39994.4	2711.96	-78545.5
13.0598	41312.1	39826.1	2712.08	-77285.7
13.0664	38776.4	36646.1	2712.2	-76641.4
13.073	33222.8	30640	2712.34	-76188.9
13.0796	25931.4	23271.7	2712.49	-76111.9
13.0862	18533.7	16467.6	2712.66	-76705.6
13.0928	12629.7	11269.9	2712.83	-77411.9
13.0994	8671.1	7841.98	2713.02	-77942.6
13.106	6338.27	5842.51	2713.23	-78275.9
13.1126	5053.04	4771.54	2713.44	-78490.2
13.1192	4296.53	4208.67	2713.67	-78683.8
13.1258	3860.36	3891.6	2713.92	-78802.9
13.1324	3576.9	3688.64	2714.17	-78883.4
13.139	3400.21	3542.88	2714.44	-78914.4
13.1456	3282.01	3430.73	2714.73	-78920.4
13.1522	3201.08	3341.37	2715.02	-78912
13.1588	3141.77	3268.79	2715.34	-78898.7
13.1654	3091.6	3209.04	2715.66	-78889.1
13.172	3058.47	3159.33	2716	-78872.5
13.1786	3030.31	3117.57	2716.36	-78858.9
13.1852	3003.67	3082.2	2716.73	-78850.2
13.1918	2985.95	3050.91	2717.11	-78836.6
13.1984	2959.3	3025.03	2717.51	-78837.4
13.205	2946.06	3002.69	2717.92	-78828.3
13.2116	2934.12	2983.33	2718.35	-78820.9
13.2182	2921.93	2966.49	2718.79	-78816.3
13.2248	2905.83	2951.78	2719.25	-78817.6
13.2314	2905.61	2938.91	2719.72	-78805
13.238	2905.25	2927.63	2720.21	-78794.1
13.2446	2895.83	2917.74	2720.71	-78793.6
13.2512	2889.53	2909.05	2721.23	-78791.2
13.2578	2891.42	2901.44	2721.77	-78781.7
13.2644	2873.02	2894.79	2722.32	-78793.5
13.271	2873.8	2888.99	2722.89	-78786.9
13.2776	2876.61	2883.96	2723.47	-78779
13.2842	2863.9	2879.64	2724.07	-78787.4
13.2908	2870.51	2875.96	2724.69	-78777.1
13.2974	2866.67	2872.88	2725.32	-78777.9
13.304	2870.5	2870.36	2725.97	-78771.5
13.3106	2858.45	2868.35	2726.64	-78781.6
13.3172	2858.86	2866.85	2727.32	-78779.7
13.3238	2865.28	2865.82	2728.02	-78772.2
13.3304	2860.1	2865.25	2728.74	-78776.8
13.337	2860.38	2865.13	2729.47	-78776.4
13.3436	2858.89	2865.46	2730.22	-78778.3
13.3502	2859.4	2866.24	2730.99	-78778.5
13.3568	2866.76	2867.47	2731.78	-78772.4
13.3634	2868.42	2869.16	2732.59	-78772.4
13.37	2855.92	2871.33	2733.41	-78787.1
13.3766	2868.3	2874	2734.25	-78777.4
13.3832	2862.96	2877.2	2735.11	-78785.9
13.3898	2871.51	2880.96	2735.99	-78781.1
13.3964	2867.18	2885.33	2736.88	-78789.8
13.403	2868.21	2890.36	2737.8	-78793.8
13.4096	2870.07	2896.11	2738.73	-78797.7
13.4162	2882.02	2902.66	2739.68	-78792.3
13.4228	2880	2910.1	2740.66	-78801.8
13.4294	2887.59	2918.55	2741.65	-78802.7
13.436	2889.79	2928.14	2742.66	-78810
13.4426	2900.63	2939.03	2743.68	-78810.1
13.4492	2901.94	2951.41	2744.73	-78821.2
13.4558	2905.02	2965.55	2745.8	-78832.2
13.4624	2921.9	2981.73	2746.89	-78831.5
13.469	2934.92	3000.32	2748	-78837.1
13.4756	2942.16	3021.8	2749.13	-78851.3
13.4822	2962.56	3046.75	2750.27	-78855.9
13.4888	2987.86	3075.92	2751.44	-78859.7
13.4954	3012.62	3110.28	2752.63	-78869.3
13.502	3029.93	3151.1	2753.84	-78892.9
13.5086	3072.35	3200.05	2755.07	-78899.4
13.5152	3126.25	3259.4	2756.33	-78904.8
13.5218	3193.8	3332.3	2757.6	-78910.2
13.5284	3283.78	3423.3	2758.89	-78911.2
13.535	3415.87	3539.94	2760.21	-78895.8
13.5416	3620.45	3697.34	2761.54	-78848.6
13.5482	3929.7	3931.97	2762.9	-78774
13.5548	4447.69	4334.83	2764.28	-78658.8
13.5614	5342.49	5112.24	2765.69	-78541.4
13.568	6855.4	6652.28	2767.11	-78568.6
13.5746	9545.11	9514.44	2768.56	-78741
13.5812	13769.4	14213.2	2770.03	-79215.5
13.5878	19990	20766.4	2771.52	-79548.1
13.5944	27067.1	28186.5	2773.03	-79891.1
13.601	32963	34160.3	2774.57	-79969
13.6076	34634.7	35668.9	2776.13	-79805.9
13.6142	31961.4	31739.5	2777.71	-78549.7
13.6208	25547.4	24719.8	2779.32	-77944.2
13.6274	18483.4	17503.5	2780.95	-77791.8
13.634	12648.3	11771.4	2782.6	-77894.8
13.6406	8858.4	7981.06	2784.28	-77894.4
13.6472	6562.95	5815.71	2785.98	-78024.5
13.6538	5180.7	4696.59	2787.71	-78287.6
13.6604	4390.61	4133.08	2789.45	-78514.2
13.667	3891.47	3828.14	2791.23	-78708.4
13.6736	3589.26	3638.7	2793.03	-78821.1
13.6802	3392.63	3505.26	2794.85	-78884.3
13.6868	3273.98	3403.95	2796.7	-78901.6
13.6934	3172.1	3324.18	2798.57	-78923.8

## Sheet: 1b
Binding Energy (eV)	Spectrum	Composite Spectrum	C-C	C-O	C=O	O-C=O	(CO3)2-
293.606	203.333	200.675	200.326	199.815	200.003	199.975	199.815
293.506	196.944	200.675	200.314	199.791	199.985	199.958	199.791
293.406	198.611	200.675	200.3	199.765	199.965	199.94	199.765
293.306	200.833	200.673	200.285	199.738	199.943	199.92	199.738
293.206	192.778	200.68	200.278	199.718	199.929	199.908	199.718
293.106	201.389	200.68	200.264	199.69	199.907	199.889	199.69
293.006	200.833	200.683	200.25	199.662	199.886	199.871	199.662
292.906	209.167	200.679	200.229	199.627	199.858	199.845	199.627
292.806	208.056	200.677	200.209	199.592	199.83	199.822	199.593
292.706	191.944	200.693	200.206	199.573	199.819	199.814	199.574
292.606	218.889	200.687	200.177	199.528	199.782	199.782	199.531
292.506	203.889	200.697	200.163	199.498	199.76	199.765	199.503
292.406	202.5	200.713	200.151	199.469	199.739	199.75	199.479
292.306	201.944	200.737	200.141	199.44	199.72	199.737	199.459
292.206	209.722	200.763	200.124	199.404	199.693	199.719	199.44
292.106	201.667	200.812	200.115	199.376	199.675	199.709	199.441
292.006	202.222	200.887	200.106	199.347	199.657	199.7	199.465
291.906	190	201.012	200.11	199.33	199.65	199.705	199.535
291.806	196.944	201.192	200.108	199.306	199.638	199.706	199.657
291.706	196.667	201.464	200.107	199.282	199.627	199.71	199.866
291.606	210.556	201.859	200.095	199.245	199.603	199.705	200.193
291.506	200.278	202.46	200.093	199.218	199.59	199.714	200.718
291.406	200.278	203.333	200.092	199.191	199.578	199.73	201.507
291.306	187.5	204.586	200.104	199.176	199.578	199.769	202.663
291.206	201.667	206.306	200.104	199.148	199.566	199.81	204.269
291.106	190	208.645	200.117	199.13	199.566	199.885	206.468
291.006	216.389	211.697	200.106	199.088	199.543	199.971	209.342
290.906	213.333	215.614	200.1	199.049	199.523	200.113	213.025
290.806	213.611	220.496	200.094	199.009	199.505	200.333	217.59
290.706	228.056	226.391	200.077	198.956	199.474	200.655	223.052
290.606	235	233.313	200.055	198.896	199.438	201.131	229.375
290.506	252.778	241.185	200.019	198.819	199.388	201.812	236.423
290.406	266.111	249.867	199.972	198.73	199.327	202.775	243.983
290.306	275.278	259.14	199.918	198.632	199.26	204.107	251.75
290.206	285.556	268.713	199.857	198.524	199.187	205.901	259.34
290.106	288.333	278.252	199.796	198.414	199.116	208.251	266.33
290.006	290.833	287.399	199.736	198.301	199.047	211.24	272.28
289.906	310.833	295.792	199.659	198.169	198.967	214.905	276.769
289.806	311.389	303.141	199.585	198.037	198.895	219.28	279.492
289.706	299.722	309.218	199.526	197.916	198.848	224.34	280.253
289.606	315.833	313.835	199.455	197.78	198.803	229.957	278.96
289.506	313.611	316.929	199.391	197.646	198.784	235.975	275.716
289.406	301.944	318.498	199.342	197.522	198.808	242.161	270.755
289.306	284.444	318.594	199.314	197.416	198.892	248.215	264.42
289.206	305	317.256	199.272	197.29	199.015	253.751	257.087
289.106	296.944	314.602	199.243	197.171	199.223	258.426	249.223
289.006	295.556	310.721	199.222	197.054	199.532	261.88	241.249
288.906	312.5	305.706	199.191	196.921	199.953	263.802	233.522
288.806	308.056	299.725	199.172	196.792	200.539	264.03	226.358
288.706	302.5	292.993	199.167	196.668	201.333	262.533	219.964
288.606	277.5	285.81	199.194	196.568	202.395	259.453	214.471
288.506	299.722	278.467	199.21	196.447	203.731	254.999	209.868
288.406	282.5	271.354	199.253	196.342	205.43	249.543	206.155
288.306	285.833	264.792	199.305	196.234	207.523	243.434	203.232
288.206	287.222	259.087	199.369	196.125	210.063	237.037	200.993
288.106	283.056	254.496	199.452	196.019	213.098	230.681	199.323
288.006	266.389	251.219	199.567	195.93	216.675	224.65	198.116
287.906	246.389	249.376	199.72	195.859	220.815	219.148	197.27
287.806	233.333	249.004	199.906	195.801	225.512	214.298	196.689
287.706	263.889	250.031	200.087	195.716	230.701	210.122	196.259
287.606	242.5	252.411	200.317	195.652	236.381	206.674	195.974
287.506	241.389	255.97	200.58	195.595	242.453	203.893	195.772
287.406	242.5	260.512	200.882	195.55	248.806	201.706	195.623
287.306	260.833	265.8	201.218	195.515	255.285	200.01	195.49
287.206	257.222	271.635	201.626	195.544	261.746	198.732	195.381
287.106	261.111	277.815	202.13	195.686	267.994	197.779	195.281
287.006	288.333	284.183	202.756	196.024	273.805	197.05	195.162
286.906	297.5	290.73	203.605	196.742	278.986	196.496	195.039
286.806	300	297.591	204.815	198.105	283.336	196.072	194.915
286.706	304.444	305.106	206.596	200.47	286.665	195.737	194.789
286.606	319.167	313.854	209.26	204.282	288.805	195.45	194.648
286.506	341.389	324.68	213.274	210.046	289.638	195.184	194.488
286.406	360.278	338.667	219.309	218.238	289.119	194.928	194.309
286.306	371.944	357.033	228.269	229.174	287.271	194.679	194.12
286.206	416.667	380.942	241.267	242.795	284.144	194.4	193.888
286.106	438.056	411.425	259.701	258.626	279.897	194.109	193.636
286.006	470.556	449.133	285.096	275.607	274.695	193.794	193.353
285.906	510.278	494.272	319.01	292.184	268.732	193.444	193.033
285.806	530	546.605	362.843	306.528	262.237	193.08	192.694
285.706	599.444	605.398	417.483	316.764	255.368	192.652	192.29
285.606	667.222	669.601	483.121	321.456	248.325	192.162	191.821
285.506	720.278	737.83	558.925	319.89	241.297	191.624	191.302
285.406	788.056	808.278	642.79	312.2	234.422	191.023	190.719
285.306	851.667	878.632	731.283	299.384	227.828	190.364	190.076
285.206	943.889	945.865	819.679	283.022	221.583	189.618	189.346
285.106	1019.17	1006.22	902.282	265.005	215.766	188.803	188.544
285.006	1026.11	1055.31	972.885	247.177	210.478	187.982	187.736
284.906	1114.17	1088.29	1025.23	230.856	205.655	187.079	186.845
284.806	1123.33	1100.9	1054.23	216.981	201.36	186.168	185.944
284.706	1115	1090.3	1056.71	205.898	197.582	185.265	185.052
284.606	1080.28	1056	1032.35	197.528	194.308	184.396	184.193
284.506	1035.56	1000.1	983.662	191.501	191.499	183.57	183.376
284.406	958.889	926.866	915.463	187.346	189.134	182.817	182.631
284.306	844.444	841.79	833.805	184.601	187.197	182.173	181.995
284.206	754.444	750.696	744.984	182.816	185.614	181.614	181.444
284.106	671.944	659.105	654.893	181.658	184.331	181.134	180.971
284.006	536.111	571.782	568.565	180.954	183.358	180.783	180.626
283.906	461.944	492.25	489.703	180.501	182.598	180.502	180.351
283.806	411.667	422.793	420.709	180.189	181.999	180.269	180.125
283.706	354.722	364.484	362.727	179.978	181.542	180.091	179.951
283.606	292.5	317.323	315.806	179.848	181.21	179.971	179.837
283.506	273.333	280.464	279.125	179.745	180.947	179.87	179.741
283.406	233.611	252.609	251.407	179.684	180.758	179.807	179.682
283.306	244.722	232.158	231.064	179.614	180.587	179.734	179.613
283.206	212.222	217.586	216.577	179.575	180.467	179.691	179.575
283.106	217.5	207.426	206.489	179.532	180.357	179.644	179.532
283.006	189.722	200.501	199.623	179.514	180.285	179.623	179.514
282.906	194.444	195.819	194.991	179.493	180.216	179.598	179.493
282.806	190.833	192.663	191.88	179.475	180.156	179.576	179.475
282.706	184.167	190.517	189.774	179.463	180.108	179.561	179.463
282.606	177.222	189.025	188.318	179.458	180.07	179.553	179.458
282.506	192.222	187.93	187.256	179.438	180.021	179.531	179.438
282.406	174.444	187.113	186.468	179.436	179.991	179.525	179.436
282.306	179.444	186.458	185.842	179.428	179.958	179.515	179.428
282.206	183.333	185.911	185.32	179.417	179.924	179.501	179.417
282.106	178.611	185.444	184.878	179.411	179.895	179.492	179.411
282.006	174.722	185.038	184.494	179.408	179.872	179.487	179.408
281.906	188.889	184.662	184.14	179.392	179.836	179.469	179.392
281.806	171.667	184.338	183.836	179.392	179.818	179.466	179.392
281.706	184.444	184.032	183.549	179.379	179.789	179.452	179.379
281.606	176.667	183.759	183.294	179.375	179.769	179.446	179.375
281.506	181.667	183.504	183.056	179.365	179.744	179.434	179.365
281.406	178.333	183.272	182.84	179.359	179.724	179.426	179.359
281.306	179.167	183.058	182.641	179.352	179.703	179.417	179.352

## Sheet: 1c
Binding Energy (eV)	Spectrum	Composite Spectrum	C=O	C-O	M-O	–OH
537.106	-14.839	0.266	0	0	0.266	0
537.006	23.778	0.269	-0.004	-0.004	0.269	-0.004
536.906	18.774	0.272	-0.007	-0.007	0.272	-0.007
536.806	-2.103	0.278	-0.009	-0.009	0.278	-0.009
536.706	-9.383	0.285	-0.009	-0.009	0.285	-0.009
536.606	-0.536	0.292	-0.011	-0.01	0.291	-0.011
536.506	13.893	0.297	-0.014	-0.013	0.296	-0.014
536.406	0.797	0.305	-0.015	-0.013	0.303	-0.015
536.306	-0.913	0.314	-0.016	-0.013	0.31	-0.017
536.206	-13.48	0.327	-0.017	-0.009	0.319	-0.017
536.106	-5.756	0.343	-0.017	-0.002	0.327	-0.018
536.006	3.93	0.365	-0.019	0.01	0.335	-0.019
535.906	5.285	0.4	-0.021	0.035	0.343	-0.022
535.806	1.076	0.458	-0.022	0.081	0.352	-0.023
535.706	4.373	0.552	-0.024	0.164	0.362	-0.025
535.606	9.624	0.709	-0.025	0.308	0.371	-0.028
535.506	4.03	0.966	-0.025	0.551	0.381	-0.029
535.406	-3.8	1.381	-0.022	0.95	0.392	-0.031
535.306	28.428	2.034	-0.02	1.583	0.401	-0.035
535.206	-1.622	3.048	-0.01	2.572	0.414	-0.036
535.106	20.035	4.575	0.005	4.065	0.425	-0.04
535.006	7.223	6.826	0.034	6.27	0.438	-0.042
534.906	21.381	10.058	0.083	9.434	0.45	-0.046
534.806	40.296	14.579	0.161	13.854	0.461	-0.051
534.706	57.298	20.741	0.288	19.864	0.472	-0.059
534.606	47.057	28.921	0.492	27.815	0.484	-0.065
534.506	64.905	39.486	0.809	38.035	0.496	-0.073
534.406	85.568	52.762	1.296	50.793	0.506	-0.083
534.306	97.086	68.986	2.031	66.249	0.517	-0.095
534.206	110.85	88.257	3.123	84.392	0.527	-0.107
534.106	112.394	110.499	4.72	105	0.538	-0.12
534.006	148.449	135.429	7.013	127.595	0.548	-0.137
533.906	176.499	162.565	10.257	151.44	0.556	-0.156
533.806	185.12	191.252	14.778	175.557	0.564	-0.176
533.706	197.095	220.722	20.975	198.777	0.574	-0.198
533.606	247.775	250.188	29.334	219.825	0.58	-0.224
533.506	228.974	278.97	40.435	237.447	0.59	-0.249
533.406	284.998	306.593	54.933	250.504	0.597	-0.28
533.306	308.564	332.919	73.566	258.125	0.604	-0.312
533.206	331.06	358.205	97.118	259.781	0.611	-0.347
533.106	379.755	383.136	126.393	255.353	0.616	-0.387
533.006	407.111	408.796	162.167	245.146	0.622	-0.43
532.906	465.685	436.563	205.127	229.853	0.626	-0.479
532.806	518.243	467.977	255.809	210.474	0.628	-0.533
532.706	537.502	504.554	314.525	188.218	0.633	-0.589
532.606	561.247	547.576	381.276	164.366	0.64	-0.647
532.506	652.381	597.907	455.687	140.147	0.643	-0.715
532.406	684.683	655.848	536.964	116.663	0.648	-0.785
532.306	825.578	721.003	623.835	94.778	0.646	-0.869
532.206	839.273	792.277	714.581	75.126	0.65	-0.953
532.106	932.582	867.855	807.022	58.059	0.653	-1.04
532.006	989.605	945.326	898.618	43.703	0.66	-1.122
531.906	1054.8	1021.82	986.553	31.986	0.672	-1.185
531.806	1128.18	1094.2	1067.88	22.692	0.691	-1.201
531.706	1203.92	1159.3	1139.66	15.519	0.721	-1.115
531.606	1217.74	1214.15	1199.19	10.128	0.776	-0.827
531.506	1288.63	1256.23	1244.1	6.171	0.864	-0.182
531.406	1295.92	1283.66	1272.56	3.333	1.018	1.07
531.306	1242.27	1295.36	1283.38	1.343	1.288	3.286
531.206	1290.37	1291.17	1276.1	-0.039	1.739	6.909
531.106	1236.15	1271.87	1251.02	-0.981	2.511	12.478
531.006	1206.86	1239.1	1209.19	-1.625	3.811	20.513
530.906	1175.02	1195.2	1152.31	-2.068	5.969	31.41
530.806	1151.73	1142.95	1082.65	-2.381	9.48	45.275
530.706	1076.36	1085.36	1002.87	-2.607	15.069	61.767
530.606	1058.45	1025.37	915.859	-2.782	23.729	79.981
530.506	984.004	965.808	824.589	-2.921	36.782	98.469
530.406	933.91	909.291	731.909	-3.037	55.873	115.368
530.306	869.527	858.384	640.434	-3.138	82.939	128.703
530.206	860.679	815.718	552.414	-3.232	120.078	136.746
530.106	786.134	784.086	469.682	-3.316	169.365	138.399
530.006	765.994	766.33	393.596	-3.397	232.521	133.416
529.906	763.902	765.036	325.048	-3.476	310.563	122.471
529.806	764.864	782.007	264.493	-3.556	403.395	107.007
529.706	795.882	817.632	211.998	-3.638	509.444	88.914
529.606	850.888	870.337	167.312	-3.726	625.421	70.153
529.506	906.271	936.278	129.94	-3.819	746.283	52.416
529.406	937.264	1009.4	99.222	-3.916	865.446	36.903
529.306	1044.01	1081.91	74.387	-4.023	975.25	24.23
529.206	1115.05	1145.14	54.637	-4.137	1067.71	14.51
529.106	1176.75	1190.6	39.18	-4.258	1135.42	7.478
529.006	1166.49	1211.23	27.275	-4.378	1172.53	2.666
528.906	1214.92	1202.43	18.239	-4.503	1175.66	-0.471
528.806	1145.16	1162.82	11.489	-4.62	1144.51	-2.42
528.706	1107.28	1094.31	6.518	-4.734	1081.92	-3.589
528.606	1020.62	1001.65	2.909	-4.839	993.338	-4.271
528.506	900.95	891.507	0.329	-4.932	885.978	-4.663
528.406	764.918	771.431	-1.489	-5.011	767.788	-4.889
528.306	614.437	648.921	-2.75	-5.074	646.544	-5.022
528.206	513.488	530.609	-3.615	-5.128	529.074	-5.107
528.106	363.37	421.719	-4.196	-5.166	420.74	-5.158
528.006	299.242	325.768	-4.584	-5.198	325.151	-5.195
527.906	223.306	244.571	-4.839	-5.222	244.187	-5.221
527.806	155.577	178.43	-5.004	-5.24	178.194	-5.239
527.706	104.975	126.475	-5.109	-5.252	126.332	-5.252
527.606	79.047	87.056	-5.176	-5.261	86.971	-5.261
527.506	55.018	58.134	-5.218	-5.268	58.083	-5.268
527.406	50.982	37.58	-5.246	-5.275	37.551	-5.275
527.306	42.763	23.412	-5.264	-5.281	23.395	-5.281
527.206	37.312	13.92	-5.277	-5.286	13.91	-5.286
527.106	14.039	7.723	-5.284	-5.289	7.718	-5.289
527.006	16.605	3.763	-5.289	-5.292	3.76	-5.292
526.906	17.784	1.27	-5.294	-5.296	1.269	-5.296
526.806	10.338	-0.288	-5.297	-5.298	-0.289	-5.298
526.706	22.915	-1.27	-5.302	-5.302	-1.271	-5.302
526.606	16.869	-1.905	-5.305	-5.305	-1.905	-5.305
526.506	-6.442	-2.33	-5.306	-5.306	-2.331	-5.306
526.406	-3.08	-2.635	-5.307	-5.307	-2.635	-5.307
526.306	0.288	-2.867	-5.309	-5.309	-2.867	-5.309
526.206	1.435	-3.055	-5.31	-5.31	-3.055	-5.31
526.106	7.873	-3.215	-5.313	-5.313	-3.215	-5.313
526.006	-3.767	-3.354	-5.314	-5.314	-3.354	-5.314
525.906	-0.957	-3.478	-5.315	-5.315	-3.478	-5.315

## Sheet: 1d
2θ (degree)	obs	calc	bkg	--
0.8696	4734.85	3351.45	3351.45	-44967.8
0.8762	4756.38	3371.07	3371.07	-44965.9
0.8828	4842.52	3390.56	3390.56	-44899.3
0.8894	4861.54	3409.93	3409.93	-44899.6
0.896	4853.9	3429.18	3429.18	-44926.5
0.9026	4849.25	3448.31	3448.31	-44950.3
0.9092	4884.37	3467.33	3467.33	-44934.2
0.9158	4821.9	3492.38	3486.22	-45021.7
0.9224	4803.71	3511.2	3505	-45058.7
0.929	4767.48	3529.9	3523.66	-45113.7
0.9356	4767.33	3548.48	3542.2	-45132.4
0.9422	4647.65	3566.95	3560.62	-45270.5
0.9488	4661.13	3585.3	3578.93	-45275.4
0.9554	4588.14	3603.54	3597.12	-45366.6
0.962	4544.85	3621.65	3615.2	-45428
0.9686	4477.36	3639.66	3633.16	-45513.5
0.9752	4467.64	3657.55	3651	-45541.2
0.9818	4433.82	3675.32	3668.73	-45592.7
0.9884	4418.74	3692.98	3686.35	-45625.5
0.995	4412.34	3710.53	3703.85	-45649.4
1.0016	4384.13	3727.96	3721.23	-45695.1
1.0082	4360.89	3745.28	3738.51	-45735.6
1.0148	4364.09	3762.49	3755.67	-45749.6
1.0214	4295.1	3779.59	3772.72	-45835.7
1.028	4297.07	3796.57	3789.65	-45850.7
1.0346	4307.02	3813.44	3806.48	-45857.7
1.0412	4300.34	3830.21	3823.19	-45881.1
1.0478	4289.94	3846.86	3839.79	-45908.2
1.0544	4246.2	3863.4	3856.29	-45968.4
1.061	4283.88	3879.83	3872.67	-45947.2
1.0676	4239.16	3896.15	3888.94	-46008.2
1.0742	4245.36	3912.37	3905.1	-46018.2
1.0808	4207.11	3928.47	3921.15	-46072.6
1.0874	4222.61	3944.47	3937.09	-46073.1
1.094	4225.33	3960.35	3952.93	-46086.3
1.1006	4243.51	3976.13	3968.65	-46083.9
1.1072	4215.64	3991.81	3984.27	-46127.4
1.1138	4188.32	4007.37	3999.78	-46170.3
1.1204	4204.75	4022.83	4015.19	-46169.3
1.127	4175.42	4038.19	4030.49	-46214
1.1336	4159.98	4053.44	4045.68	-46244.7
1.1402	4177.01	4068.58	4060.76	-46242.8
1.1468	4185.26	4083.62	4075.74	-46249.6
1.1534	4179.51	4098.55	4090.61	-46270.3
1.16	4167.29	4113.38	4105.38	-46297.3
1.1666	4165.59	4128.1	4120.05	-46313.8
1.1732	4180.73	4142.72	4134.61	-46313.2
1.1798	4158.64	4157.24	4149.07	-46349.8
1.1864	4158.44	4171.66	4163.42	-46364.5
1.193	4155.18	4185.97	4177.67	-46382
1.1996	4135.89	4200.18	4191.82	-46415.5
1.2062	4151.22	4214.29	4205.86	-46414.3
1.2128	4161.86	4228.3	4219.8	-46417.7
1.2194	4174.17	4242.21	4233.64	-46419.3
1.226	4154.97	4256.01	4247.38	-46452.3
1.2326	4163.81	4269.72	4261.02	-46457.1
1.2392	4141.89	4283.32	4274.56	-46492.7
1.2458	4119.22	4296.83	4288	-46528.9
1.2524	4146.77	4310.24	4301.33	-46514.7
1.259	4164.73	4323.55	4314.57	-46510.1
1.2656	4131.37	4336.76	4327.71	-46556.6
1.2722	4118.43	4349.87	4340.75	-46582.7
1.2788	4146.6	4362.88	4353.69	-46567.5
1.2854	4138.01	4375.8	4366.53	-46589
1.292	4130.21	4388.62	4379.28	-46609.6
1.2986	4129.42	4401.35	4391.92	-46623.2
1.3052	4136.7	4413.97	4404.47	-46628.5
1.3118	4136.09	4426.5	4416.93	-46641.7
1.3184	4134.68	4438.94	4429.28	-46655.5
1.325	4127.88	4451.28	4441.54	-46674.6
1.3316	4133.95	4463.53	4453.71	-46680.8
1.3382	4140.13	4475.68	4465.78	-46686.8
1.3448	4151.6	4487.73	4477.75	-46687.4
1.3514	4158.57	4499.7	4489.63	-46692.4
1.358	4143	4511.57	4501.41	-46719.8
1.3646	4132	4523.34	4513.1	-46742.6
1.3712	4152.71	4535.03	4524.7	-46733.6
1.3778	4149.44	4546.62	4536.2	-46748.4
1.3844	4147.42	4558.12	4547.61	-46761.9
1.391	4130.76	4569.54	4558.93	-46790
1.3976	4156.17	4580.85	4570.15	-46775.9
1.4042	4147.61	4592.08	4581.29	-46795.7
1.4108	4146.66	4603.21	4592.33	-46807.8
1.4174	4155.07	4614.26	4603.28	-46810.4
1.424	4164.83	4625.21	4614.13	-46811.6
1.4306	4162.14	4636.08	4624.9	-46825.2
1.4372	4158.33	4646.86	4635.58	-46839.8
1.4438	4169.72	4657.54	4646.16	-46839.1
1.4504	4182.85	4668.14	4656.66	-46836.5
1.457	4188.37	4678.65	4667.07	-46841.5
1.4636	4169.56	4689.08	4677.38	-46870.8
1.4702	4180.84	4699.41	4687.61	-46869.8
1.4768	4188.46	4709.66	4697.75	-46872.4
1.4834	4197.61	4719.82	4707.8	-46873.5
1.49	4210.42	4729.9	4717.77	-46870.7
1.4966	4189.17	4739.89	4727.64	-46902
1.5032	4201.56	4749.79	4737.43	-46899.5
1.5098	4197.34	4759.61	4747.14	-46913.5
1.5164	4191.78	4769.34	4756.75	-46928.8
1.523	4201.64	4778.99	4766.28	-46928.6
1.5296	4195.98	4788.55	4775.72	-46943.8
1.5362	4182.88	4798.04	4785.08	-46966.4
1.5428	4200.85	4807.43	4794.35	-46957.8
1.5494	4216.85	4816.75	4803.54	-46951.1
1.556	4203.25	4825.98	4812.64	-46974
1.5626	4220.77	4835.13	4821.66	-46965.6
1.5692	4226.82	4844.19	4830.6	-46968.6
1.5758	4205.63	4853.18	4839.45	-46998.8
1.5824	4246.98	4862.08	4848.21	-46966.3
1.589	4228.02	4870.9	4856.9	-46994.1
1.5956	4238.02	4879.64	4865.5	-46992.9
1.6022	4242.26	4888.3	4874.02	-46997.3
1.6088	4245.64	4896.88	4882.45	-47002.5
1.6154	4273.41	4905.39	4890.81	-46983.2
1.622	4260.61	4913.81	4899.08	-47004.4
1.6286	4276.7	4922.15	4907.27	-46996.7
1.6352	4284.1	4930.41	4915.38	-46997.6
1.6418	4303.31	4938.6	4923.41	-46986.5
1.6484	4304.15	4946.71	4931.36	-46993.8
1.655	4286.35	4954.74	4939.23	-47019.6
1.6616	4298.46	4962.69	4947.02	-47015.5
1.6682	4318.85	4970.57	4954.73	-47003
1.6748	4307.53	4978.37	4962.37	-47022.1
1.6814	4352.06	4986.09	4969.92	-46985.3
1.688	4368.7	4993.74	4977.39	-46976.3
1.6946	4368.03	5001.32	4984.79	-46984.5
1.7012	4361.69	5008.81	4992.11	-46998.4
1.7078	4363.65	5016.24	4999.35	-47003.8
1.7144	4387.19	5023.59	5006.51	-46987.6
1.721	4377.59	5030.86	5013.6	-47004.5
1.7276	4390.3	5038.06	5020.61	-46999
1.7342	4388.9	5045.19	5027.54	-47007.5
1.7408	4398.26	5052.25	5034.4	-47005.2
1.7474	4407.48	5059.23	5041.18	-47003
1.754	4415.81	5066.14	5047.89	-47001.6
1.7606	4426.3	5072.98	5054.52	-46997.9
1.7672	4415.14	5079.75	5061.07	-47015.9
1.7738	4429.24	5086.45	5067.55	-47008.4
1.7804	4422.6	5093.08	5073.96	-47021.7
1.787	4426.84	5099.63	5080.29	-47024
1.7936	4421.17	5106.12	5086.55	-47036.2
1.8002	4430.28	5112.54	5092.74	-47033.5
1.8068	4429.15	5118.89	5098.85	-47041
1.8134	4465.06	5125.17	5104.89	-47011.3
1.82	4455.48	5131.38	5110.86	-47027.1
1.8266	4454.8	5137.52	5116.75	-47034
1.8332	4470.76	5143.6	5122.58	-47024.1
1.8398	4461.12	5149.61	5128.33	-47039.7
1.8464	4463.8	5155.55	5134.01	-47043
1.853	4490.45	5161.43	5139.62	-47022.2
1.8596	4480.58	5167.24	5145.16	-47037.9
1.8662	4486.89	5172.99	5150.62	-47037.3
1.8728	4488.42	5178.67	5156.02	-47041.5
1.8794	4511.31	5184.28	5161.35	-47024.2
1.886	4518.12	5189.84	5166.61	-47023
1.8926	4523.56	5195.33	5171.8	-47023
1.8992	4533.41	5200.75	5176.92	-47018.6
1.9058	4540.81	5206.11	5181.97	-47016.5
1.9124	4539.31	5211.41	5186.95	-47023.3
1.919	4566.64	5216.65	5191.86	-47001.3
1.9256	4564.78	5221.83	5196.71	-47008.3
1.9322	4563.35	5226.95	5201.49	-47014.8
1.9388	4603.38	5232	5206.2	-46979.9
1.9454	4583.33	5237	5210.84	-47004.9
1.952	4603.56	5241.93	5215.42	-46989.6
1.9586	4619.16	5246.81	5219.93	-46978.9
1.9652	4643.17	5251.63	5224.37	-46959.7
1.9718	4631.05	5256.39	5228.75	-46976.6
1.9784	4664.99	5261.09	5233.07	-46947.3
1.985	4656.01	5265.73	5237.31	-46961
1.9916	4686.36	5270.32	5241.49	-46935.2
1.9982	4697.33	5274.86	5245.61	-46928.8
2.0048	4710.1	5279.33	5249.66	-46920.5
2.0114	4717.36	5283.75	5253.65	-46917.6
2.018	4723.38	5288.12	5257.58	-46916
2.0246	4736.64	5292.43	5261.44	-46907
2.0312	4739.05	5296.69	5265.23	-46908.9
2.0378	4743.63	5300.9	5268.97	-46908.5
2.0444	4774.36	5305.06	5272.64	-46881.9
2.051	4785.75	5309.16	5276.24	-46874.6
2.0576	4807.86	5313.21	5279.79	-46856.6
2.0642	4847.93	5317.21	5283.27	-46820.5
2.0708	4835.48	5321.17	5286.69	-46836.9
2.0774	4858.98	5325.07	5290.05	-46817.3
2.084	4868.45	5328.92	5293.35	-46811.7
2.0906	4867.75	5332.73	5296.59	-46816.2
2.0972	4891.73	5336.49	5299.77	-46796
2.1038	4914.26	5340.2	5302.88	-46777.2
2.1104	4932.28	5343.87	5305.94	-46762.8
2.117	4955.95	5347.5	5308.93	-46742.8
2.1236	4959.14	5351.07	5311.87	-46743.2
2.1302	4993.17	5354.61	5314.74	-46712.7
2.1368	5030.47	5358.1	5317.56	-46678.9
2.1434	5043.75	5361.56	5320.32	-46669
2.15	5052.49	5364.97	5323.02	-46663.7
2.1566	5088.08	5368.34	5325.66	-46631.5
2.1632	5093.95	5371.67	5328.24	-46629
2.1698	5118.19	5374.96	5330.76	-46608
2.1764	5149.69	5378.22	5333.23	-46579.8
2.183	5186.14	5381.44	5335.64	-46546.5
2.1896	5206.86	5384.63	5337.99	-46529
2.1962	5242.6	5387.78	5340.29	-46496.4
2.2028	5273.05	5390.9	5342.52	-46469.1
2.2094	5290.59	5393.99	5344.71	-46454.6
2.216	5286.82	5397.05	5346.83	-46461.5
2.2226	5324.24	5400.07	5348.9	-46427.1
2.2292	5336.91	5403.07	5350.92	-46417.4
2.2358	5360.38	5406.05	5352.88	-46396.9
2.2424	5376.64	5408.99	5354.78	-46383.6
2.249	5403.07	5411.92	5356.63	-46360.1
2.2556	5425.73	5414.82	5358.42	-46340.3
2.2622	5464.49	5417.7	5360.16	-46304.5
2.2688	5468.26	5420.56	5361.85	-46303.5
2.2754	5508.18	5423.41	5363.48	-46266.5
2.282	5538.1	5426.24	5365.06	-46239.4
2.2886	5558.73	5429.05	5366.58	-46221.6
2.2952	5584.59	5431.85	5368.05	-46198.5
2.3018	5582.27	5434.65	5369.47	-46203.6
2.3084	5622.64	5437.43	5370.84	-46166
2.315	5651.3	5440.21	5372.15	-46140.2
2.3216	5671.27	5442.99	5373.41	-46123
2.3282	5693.57	5445.76	5374.62	-46103.4
2.3348	5721.45	5448.54	5375.78	-46078.3
2.3414	5725.35	5451.32	5376.89	-46077.2
2.348	5772.43	5454.11	5377.94	-46032.9
2.3546	5753	5456.91	5378.95	-46055.2
2.3612	5811	5459.73	5379.9	-46000
2.3678	5824.87	5462.56	5380.8	-45988.9
2.3744	5843.14	5465.41	5381.66	-45973.5
2.381	5854.92	5468.28	5382.46	-45964.6
2.3876	5863.98	5471.19	5383.21	-45958.4
2.3942	5887.93	5474.12	5383.92	-45937.4
2.4008	5910.64	5477.09	5384.57	-45917.7
2.4074	5920.94	5480.11	5385.18	-45910.4
2.414	5939.23	5483.17	5385.73	-45895.2
2.4206	5955.15	5486.28	5386.24	-45882.4
2.4272	5976.43	5489.45	5386.7	-45864.3
2.4338	6001.5	5492.68	5387.11	-45842.4
2.4404	6001.01	5495.98	5387.48	-45846.2
2.447	6011.97	5499.36	5387.79	-45838.6
2.4536	6031.13	5502.83	5388.06	-45822.9
2.4602	6036.82	5506.38	5388.28	-45820.8
2.4668	6066.98	5510.04	5388.46	-45794.3
2.4734	6070.36	5513.8	5388.59	-45794.7
2.48	6095.73	5517.69	5388.67	-45773.2
2.4866	6111.83	5521.7	5388.7	-45761.1
2.4932	6135.25	5525.86	5388.69	-45741.8
2.4998	6165.34	5530.16	5388.64	-45716.1
2.5064	6180.26	5534.64	5388.53	-45705.6
2.513	6215.83	5539.29	5388.39	-45674.7
2.5196	6214.53	5544.14	5388.2	-45680.9
2.5262	6242.37	5549.2	5387.96	-45658.1
2.5328	6262.9	5554.5	5387.68	-45642.8
2.5394	6270.8	5560.04	5387.35	-45640.5
2.546	6299.45	5565.85	5386.98	-45617.6
2.5526	6312.72	5571.95	5386.57	-45610.5
2.5592	6322.75	5578.38	5386.11	-45606.9
2.5658	6332.82	5585.15	5385.61	-45603.6
2.5724	6364.75	5592.3	5385.06	-45578.8
2.579	6379.04	5599.86	5384.48	-45572.1
2.5856	6404.84	5607.86	5383.85	-45554.3
2.5922	6429.45	5616.36	5383.17	-45538.1
2.5988	6424.91	5625.38	5382.46	-45551.7
2.6054	6458.96	5634.99	5381.7	-45527.3
2.612	6483.82	5645.23	5380.9	-45512.6
2.6186	6495.4	5656.16	5380.06	-45512
2.6252	6507.91	5667.86	5379.18	-45511.2
2.6318	6553.97	5680.39	5378.25	-45477.7
2.6384	6550.54	5693.85	5377.29	-45494.5
2.645	6553.12	5708.32	5376.28	-45506.4
2.6516	6573.05	5723.91	5375.24	-45502.1
2.6582	6613.24	5740.74	5374.15	-45478.7
2.6648	6624.94	5758.95	5373.02	-45485.3
2.6714	6627.65	5778.69	5371.86	-45502.3
2.678	6652.38	5800.13	5370.65	-45499
2.6846	6673.06	5823.47	5369.4	-45501.7
2.6912	6679.78	5848.95	5368.12	-45520.4
2.6978	6701.65	5876.82	5366.8	-45526.4
2.7044	6694.05	5907.38	5365.43	-45564.6
2.711	6740.16	5940.99	5364.03	-45552.1
2.7176	6747.58	5978.07	5362.59	-45581.7
2.7242	6747.19	6019.08	5361.11	-45623.1
2.7308	6779.66	6064.6	5359.59	-45636.2
2.7374	6798.54	6115.3	5358.04	-45668
2.744	6829.21	6171.97	5356.45	-45694
2.7506	6857.76	6235.58	5354.82	-45729.1
2.7572	6889.15	6307.28	5353.15	-45769.4
2.7638	6913.52	6388.45	5351.45	-45826.2
2.7704	6958.79	6480.83	5349.71	-45873.3
2.777	7007.67	6586.52	5347.93	-45930.1
2.7836	7064.32	6708.16	5346.11	-45995.1
2.7902	7128.29	6849.07	5344.26	-46072
2.7968	7191.19	7013.46	5342.38	-46173.5
2.8034	7293.52	7206.77	5340.46	-46264.5
2.81	7388	7436.05	5338.5	-46399.3
2.8166	7527.99	7710.64	5336.51	-46533.9
2.8232	7694.21	8043.09	5334.48	-46700.1
2.8298	7946.51	8450.5	5332.42	-46855.2
2.8364	8264.56	8956.76	5330.32	-47043.4
2.843	8771.5	9595.99	5328.19	-47175.7
2.8496	9568.22	10419.9	5326.02	-47203
2.8562	10719.5	11519	5323.82	-47150.8
2.8628	12689.6	13102	5321.59	-46763.6
2.8694	16136.7	15775.9	5319.32	-45990.4
2.876	22745.3	21305	5317.02	-44910.9
2.8826	35979.8	33951.2	5314.68	-44322.7
2.8892	61658.2	61288.6	5312.31	-45981.7
2.8958	112371	111517	5309.91	-45497.3
2.9024	192580	185195	5307.48	-38966.2
2.909	272882	265159	5305.01	-38628.6
2.9156	317562	313320	5302.51	-42109
2.9222	301139	294852	5299.98	-40064.7
2.9288	233504	224334	5297.42	-37181
2.9354	150286	144155	5294.82	-40220.3
2.942	85318.9	81958	5292.2	-42990.4
2.9486	46313.5	44535.6	5289.54	-44573.3
2.9552	28012.2	26009.8	5286.85	-44348.8
2.9618	19296.2	17829.5	5284.13	-44884.5
2.9684	14822.2	14130.6	5281.38	-45659.6
2.975	12247.7	12145.1	5278.6	-46248.6
2.9816	10743.5	10850.9	5275.78	-46458.6
2.9882	9846.78	9906.56	5272.94	-46411
2.9948	9256.86	9182.49	5270.07	-46276.9
3.0014	8845.88	8613.09	5267.17	-46118.5
3.008	8521.05	8157.21	5264.24	-45987.4
3.0146	8235	7786.62	5261.27	-45902.9
3.0212	8049.8	7481.35	5258.28	-45782.8
3.0278	7854.6	7226.89	5255.26	-45723.5
3.0344	7687.52	7012.52	5252.21	-45676.2
3.041	7530.07	6830.19	5249.14	-45651.4
3.0476	7405.23	6673.76	5246.03	-45619.8
3.0542	7270.86	6538.49	5242.9	-45618.9
3.0608	7165.02	6420.66	5239.73	-45606.9
3.0674	7038.77	6317.34	5236.54	-45629.8
3.074	6951.92	6226.17	5233.32	-45625.5
3.0806	6861.13	6145.28	5230.08	-45635.4
3.0872	6786.17	6073.11	5226.8	-45638.2
3.0938	6703.21	6008.41	5223.5	-45656.4
3.1004	6626.19	5950.14	5220.17	-45675.2
3.107	6583.17	5897.41	5216.82	-45665.5
3.1136	6531.09	5849.52	5213.44	-45669.7
3.1202	6491.7	5805.84	5210.03	-45665.4
3.1268	6447.42	5765.87	5206.59	-45669.7
3.1334	6420.19	5729.14	5203.13	-45660.2
3.14	6385.5	5695.3	5199.65	-45661
3.1466	6343.11	5664.02	5196.13	-45672.1
3.1532	6312.78	5635.01	5192.59	-45673.5
3.1598	6288.73	5608.04	5189.03	-45670.5
3.1664	6250.48	5582.89	5185.44	-45683.7
3.173	6249.4	5559.4	5181.83	-45661.2
3.1796	6218.93	5537.38	5178.19	-45669.7
3.1862	6186.53	5516.72	5174.52	-45681.4
3.1928	6165.83	5497.29	5170.83	-45682.7
3.1994	6135.12	5478.99	5167.12	-45695.1
3.206	6130.56	5461.72	5163.38	-45682.4
3.2126	6115.27	5445.43	5159.62	-45681.4
3.2192	6103.18	5430.04	5155.83	-45678.1
3.2258	6071.84	5415.53	5152.03	-45694.9
3.2324	6065.7	5401.86	5148.19	-45687.4
3.239	6019.77	5389.03	5144.34	-45720.5
3.2456	6036.6	5377.09	5140.46	-45691.7
3.2522	6032.22	5366.14	5136.55	-45685.2
3.2588	6025.14	5356.51	5132.63	-45682.6
3.2654	6005.65	5349.33	5128.68	-45694.9
3.272	6012.57	5348.14	5124.71	-45686.8
3.2786	6048.92	5361.91	5120.71	-45664.2
3.2852	6073.97	5406.84	5116.7	-45684.1
3.2918	6191.18	5500.02	5112.66	-45660.1
3.2984	6362.09	5640.18	5108.6	-45629.3
3.305	6580.75	5786.08	5104.52	-45556.6
3.3116	6763.02	5855.88	5100.41	-45444.1
3.3182	6811.51	5789.69	5096.29	-45329.4
3.3248	6703.44	5631.84	5092.14	-45279.6
3.3314	6475.23	5467.42	5087.98	-45343.4
3.338	6230.93	5345.88	5083.79	-45466.2
3.3446	6035.23	5274.28	5079.58	-45590.3
3.3512	5925.79	5237.05	5075.35	-45662.5
3.3578	5845.23	5216.94	5071.1	-45723
3.3644	5800.8	5203.67	5066.83	-45754.1
3.371	5767.4	5192.94	5062.54	-45776.8
3.3776	5737.94	5183.29	5058.23	-45796.6
3.3842	5703.15	5174.28	5053.9	-45822.4
3.3908	5698.98	5165.71	5049.55	-45818
3.3974	5692.78	5157.49	5045.18	-45815.9
3.404	5672.4	5149.54	5040.79	-45828.4
3.4106	5650.17	5141.82	5036.39	-45842.9
3.4172	5618.5	5134.28	5031.96	-45867
3.4238	5614.32	5126.91	5027.51	-45863.8
3.4304	5607.82	5119.69	5023.05	-45863.1
3.437	5583.27	5112.58	5018.57	-45880.6
3.4436	5582.13	5105.59	5014.07	-45874.7
3.4502	5552.3	5098.7	5009.55	-45897.6
3.4568	5538.51	5091.9	5005.01	-45904.6
3.4634	5539.46	5085.18	5000.45	-45897
3.47	5515.63	5078.54	4995.88	-45914.2
3.4766	5507.06	5071.97	4991.29	-45916.1
3.4832	5482.24	5065.47	4986.68	-45934.5
3.4898	5471.78	5059.02	4982.06	-45938.5
3.4964	5452.84	5052.64	4977.41	-45951
3.503	5448.41	5046.31	4972.75	-45949.1
3.5096	5420.06	5040.04	4968.08	-45971.2
3.5162	5412.02	5033.82	4963.38	-45973
3.5228	5390.05	5027.66	4958.67	-45988.9
3.5294	5388.82	5021.55	4953.95	-45984
3.536	5351.58	5015.49	4949.21	-46015.2
3.5426	5342.93	5009.5	4944.45	-46017.8
3.5492	5342.19	5003.59	4939.67	-46012.6
3.5558	5323.05	4997.76	4934.88	-46025.9
3.5624	5316.31	4992.04	4930.08	-46027
3.569	5302.79	4986.5	4925.25	-46034.9
3.5756	5301.59	4981.35	4920.42	-46031
3.5822	5275.08	4977.22	4915.56	-46053.4
3.5888	5259.85	4975.6	4910.7	-46067
3.5954	5272.38	4979.07	4905.81	-46057.9
3.602	5285.08	4993	4900.92	-46059.2
3.6086	5280.49	5011.42	4896.01	-46082.2
3.6152	5318.41	5031.24	4891.08	-46064.1
3.6218	5335.33	5041.35	4886.14	-46057.3
3.6284	5374.61	5034.93	4881.18	-46011.6
3.635	5398.9	5018.14	4876.21	-45970.5
3.6416	5371.39	4997.92	4871.23	-45977.8
3.6482	5351.7	4975.02	4866.23	-45974.6
3.6548	5293.77	4950.89	4861.22	-46008.4
3.6614	5259.15	4929.29	4856.2	-46021.4
3.668	5194.46	4912.38	4851.16	-46069.2
3.6746	5187.41	4900.12	4846.11	-46064
3.6812	5158.97	4891.13	4841.05	-46083.4
3.6878	5143.06	4883.88	4835.97	-46092.1
3.6944	5119.1	4877.39	4830.88	-46109.5
3.701	5107.76	4871.19	4825.78	-46114.7
3.7076	5100	4865.13	4820.66	-46116.4
3.7142	5098.6	4859.15	4815.54	-46111.8
3.7208	5088.37	4853.21	4810.4	-46116.1
3.7274	5086.01	4847.32	4805.24	-46112.5
3.734	5083.01	4841.45	4800.08	-46109.7
3.7406	5073.25	4835.61	4794.9	-46113.6
3.7472	5066.26	4829.78	4789.72	-46114.8
3.7538	5061.74	4823.97	4784.52	-46113.5
3.7604	5053.76	4818.18	4779.31	-46115.7
3.767	5044.83	4812.39	4774.08	-46118.8
3.7736	5054.01	4806.61	4768.85	-46103.8
3.7802	5035.75	4800.84	4763.61	-46116.3
3.7868	5029.65	4795.07	4758.35	-46116.7
3.7934	5034.04	4789.66	4753.08	-46106.9
3.8	5016.19	4783.91	4747.81	-46119
3.8066	5014.55	4778.15	4742.52	-46114.8
3.8132	5007.51	4772.4	4737.22	-46116.1
3.8198	5003.59	4766.65	4731.91	-46114.3
3.8264	5012.27	4760.91	4726.6	-46099.9
3.833	5012	4755.16	4721.27	-46094.4
3.8396	5001.91	4749.42	4715.93	-46098.7
3.8462	5000.06	4744.65	4710.58	-46095.8
3.8528	4993.14	4738.92	4705.22	-46097
3.8594	4997.21	4733.18	4699.85	-46087.2
3.866	4975.37	4727.45	4694.48	-46103.3
3.8726	4988.73	4721.71	4689.09	-46084.2
3.8792	4973.69	4715.97	4683.69	-46093.5
3.8858	4978.05	4710.24	4678.29	-46083.4
3.8924	4972.78	4704.5	4672.88	-46083
3.899	4947.51	4698.76	4667.45	-46102.5
3.9056	4964.56	4693.02	4662.02	-46079.7
3.9122	4947.49	4687.28	4656.58	-46091
3.9188	4950.59	4681.54	4651.14	-46082.2
3.9254	4955	4675.8	4645.68	-46072
3.932	4948.38	4670.06	4640.21	-46072.9
3.9386	4933.58	4664.32	4634.74	-46082
3.9452	4931.23	4658.57	4629.26	-46078.6
3.9518	4937.08	4652.83	4623.77	-46067
3.9584	4932.69	4647.08	4618.28	-46065.6
3.965	4920.63	4641.33	4612.77	-46071.9
3.9716	4907.62	4635.58	4607.26	-46079.2
3.9782	4914.36	4629.83	4601.74	-46066.7
3.9848	4889.87	4624.08	4596.22	-46085.4
3.9914	4902.39	4618.33	4590.68	-46067.2
3.998	4885.51	4612.57	4585.14	-46078.3
4.0046	4864.17	4606.81	4579.6	-46093.9
4.0112	4864.48	4601.06	4574.04	-46087.8
4.0178	4859.91	4595.3	4568.48	-46086.6
4.0244	4839.29	4589.54	4562.92	-46101.5
4.031	4835.97	4583.78	4557.34	-46099.1
4.0376	4815.64	4578.01	4551.76	-46113.6
4.0442	4823.96	4572.25	4546.18	-46099.5
4.0508	4814.53	4566.48	4540.58	-46103.2
4.0574	4791.68	4560.72	4534.99	-46120.3
4.064	4796.06	4554.95	4529.38	-46110.1
4.0706	4757.31	4549.18	4523.77	-46143.1
4.0772	4756.84	4543.41	4518.16	-46137.8
4.0838	4747.2	4537.64	4512.54	-46141.7
4.0904	4731.54	4531.87	4506.91	-46151.6
4.097	4713.4	4526.09	4501.28	-46163.9
4.1036	4697.98	4520.32	4495.64	-46173.6
4.1102	4684.47	4514.54	4490	-46181.3
4.1168	4683.22	4508.77	4484.35	-46176.8
4.1234	4669.33	4502.99	4478.7	-46184.9
4.13	4653.87	4497.21	4473.05	-46194.6
4.1366	4627.35	4491.44	4467.38	-46215.3
4.1432	4613.18	4485.66	4461.72	-46223.7
4.1498	4616.16	4479.88	4456.05	-46215
4.1564	4600.05	4474.1	4450.37	-46225.3
4.163	4572.53	4468.32	4444.7	-46247
4.1696	4571.42	4462.54	4439.01	-46242.4
4.1762	4551.69	4456.76	4433.33	-46256.3
4.1828	4528.87	4450.98	4427.64	-46273.3
4.1894	4512.95	4445.2	4421.94	-46283.5
4.196	4507.37	4439.42	4416.24	-46283.3
4.2026	4483.1	4433.64	4410.54	-46301.8
4.2092	4471.35	4427.85	4404.84	-46307.7
4.2158	4456.41	4422.07	4399.13	-46316.9
4.2224	4454.13	4416.3	4393.42	-46313.4
4.229	4443.25	4410.52	4387.7	-46318.5
4.2356	4424.61	4404.74	4381.98	-46331.4
4.2422	4419.89	4398.96	4376.26	-46330.3
4.2488	4398.64	4393.18	4370.54	-46345.8
4.2554	4375.73	4387.41	4364.81	-46362.9
4.262	4374.94	4381.63	4359.08	-46357.9
4.2686	4346.87	4375.86	4353.35	-46380.2
4.2752	4337.94	4370.09	4347.61	-46383.4
4.2818	4320.43	4364.32	4341.88	-46395.1
4.2884	4314.29	4358.55	4336.14	-46395.5
4.295	4291.29	4352.78	4330.4	-46412.7
4.3016	4278.68	4347.02	4324.65	-46419.6
4.3082	4271.89	4341.25	4318.91	-46420.6
4.3148	4239.41	4335.49	4313.16	-46447.3
4.3214	4244.28	4329.73	4307.41	-46436.7
4.328	4220.65	4323.98	4301.66	-46454.6
4.3346	4226.32	4318.23	4295.91	-46443.2
4.3412	4198.21	4312.48	4290.15	-46465.5
4.3478	4193.87	4306.73	4284.4	-46464.1
4.3544	4176.42	4300.99	4278.64	-46475.8
4.361	4155.22	4295.26	4272.88	-46491.3
4.3676	4139.3	4289.53	4267.12	-46501.5
4.3742	4138	4283.8	4261.36	-46497
4.3808	4105.4	4278.08	4255.6	-46523.9
4.3874	4100.22	4272.37	4249.84	-46523.4
4.394	4093.35	4266.66	4244.08	-46524.5
4.4006	4071.61	4260.96	4238.31	-46540.6
4.4072	4051.71	4255.27	4232.55	-46554.8
4.4138	4046.09	4249.59	4226.78	-46554.7
4.4204	4040.3	4243.93	4221.02	-46554.9
4.427	4026.03	4238.27	4215.25	-46563.5
4.4336	4011.77	4232.64	4209.49	-46572.1
4.4402	3993.74	4227.02	4203.72	-46584.5
4.4468	3980.83	4221.42	4197.96	-46591.8
4.4534	3979.17	4215.85	4192.19	-46587.9
4.46	3957.06	4210.32	4186.43	-46604.5
4.4666	3940.09	4204.83	4180.66	-46616
4.4732	3928.16	4199.39	4174.9	-46622.5
4.4798	3931.56	4194.03	4169.13	-46613.7
4.4864	3901.68	4188.76	4163.37	-46638.3
4.493	3899.44	4183.64	4157.6	-46635.4
4.4996	3886.98	4178.75	4151.84	-46643
4.5062	3879.46	4174.39	4146.08	-46646.2
4.5128	3884.41	4171.42	4140.32	-46638.3
4.5194	3890.72	4172.07	4134.56	-46632.6
4.526	3878.85	4180.53	4128.8	-46652.9
4.5326	3915.93	4201.81	4123.04	-46637.1
4.5392	3944.79	4237.13	4117.28	-46643.6
4.5458	3992.68	4277.83	4111.53	-46636.4
4.5524	3991.46	4302.99	4105.77	-46662.8
4.559	4017.12	4291.2	4100.02	-46625.3
4.5656	4007.9	4247.38	4094.27	-46590.7
4.5722	3951	4195.54	4088.52	-46595.8
4.5788	3916.6	4153.11	4082.77	-46587.7
4.5854	3850.08	4125.14	4077.03	-46626.3
4.592	3810.32	4108.6	4071.28	-46649.5
4.5986	3780.23	4098.39	4065.54	-46669.4
4.6052	3754.78	4090.96	4059.8	-46687.4
4.6118	3726.35	4084.59	4054.06	-46709.5
4.6184	3717.38	4078.68	4048.32	-46712.5
4.625	3712.24	4073.04	4042.59	-46712
4.6316	3697.36	4067.62	4036.86	-46721.5
4.6382	3687.44	4062.4	4031.13	-46726.2
4.6448	3685.56	4057.4	4025.4	-46723.1
4.6514	3688.02	4052.66	4019.67	-46715.9
4.658	3685.31	4048.24	4013.95	-46714.2
4.6646	3694	4044.25	4008.23	-46701.5
4.6712	3708.67	4040.94	4002.52	-46683.5
4.6778	3729.59	4038.99	3996.8	-46660.6
4.6844	3756.06	4040.53	3991.09	-46635.7
4.691	3821.48	4051.32	3985.38	-46581.1
4.6976	3898.82	4083.34	3979.68	-46535.8
4.7042	3996.53	4153.4	3973.98	-46508.1
4.7108	4127.34	4271.32	3968.28	-46495.2
4.7174	4235.09	4419.89	3962.59	-46536
4.724	4308.76	4546.3	3956.89	-46588.8
4.7306	4330.99	4560.7	3951.21	-46581
4.7372	4254.09	4452.72	3945.52	-46549.9
4.7438	4122.83	4293.58	3939.84	-46522
4.7504	3980.56	4152.36	3934.16	-46523
4.757	3842.6	4057.66	3928.49	-46566.3
4.7636	3747.6	4005.45	3922.82	-46609.1
4.7702	3669.22	3979.24	3917.15	-46661.3
4.7768	3612.59	3965.11	3911.49	-46703.8
4.7834	3585.39	3955.68	3905.83	-46721.5
4.79	3547.34	3948.05	3900.18	-46752
4.7966	3532.36	3941.27	3894.53	-46760.1
4.8032	3523.86	3935.02	3888.88	-46762.4
4.8098	3510.37	3929.18	3883.24	-46770.1
4.8164	3496.65	3923.69	3877.6	-46778.3
4.823	3484.9	3918.52	3871.97	-46784.9
4.8296	3489.68	3913.69	3866.34	-46775.2
4.8362	3484.76	3909.22	3860.72	-46775.7
4.8428	3484.65	3905.18	3855.1	-46771.8
4.8494	3509.38	3901.72	3849.49	-46743.6
4.856	3526.18	3899.1	3843.88	-46724.2
4.8626	3554.69	3898.11	3838.27	-46694.7
4.8692	3620.3	3901.14	3832.67	-46632.1
4.8758	3684.99	3914.83	3827.08	-46581.1
4.8824	3771.91	3953.53	3821.49	-46532.9
4.889	3908.62	4038.58	3815.9	-46481.2
4.8956	4045.77	4185.17	3810.32	-46490.6
4.9022	4187.8	4377.22	3804.75	-46540.7
4.9088	4287.15	4547.21	3799.18	-46611.3
4.9154	4307.17	4591.58	3793.62	-46635.7
4.922	4231.05	4471.84	3788.06	-46592
4.9286	4104.52	4270.48	3782.51	-46517.2
4.9352	3959.04	4082.36	3776.96	-46474.6
4.9418	3804.18	3952.01	3771.42	-46499.1
4.9484	3688.76	3878.98	3765.88	-46541.5
4.955	3579.93	3842.86	3760.35	-46614.2
4.9616	3519.93	3824.57	3754.83	-46655.9
4.9682	3460.29	3813.36	3749.31	-46704.3
4.9748	3414.06	3804.8	3743.8	-46742
4.9814	3374.66	3797.4	3738.29	-46774
4.988	3362.44	3790.66	3732.79	-46779.5
4.9946	3350.85	3784.37	3727.29	-46784.8
5.0012	3324.73	3778.41	3721.8	-46804.9
5.0078	3307.62	3772.71	3716.32	-46816.3
5.0144	3297.15	3767.21	3710.85	-46821.3
5.021	3294.49	3761.87	3705.38	-46818.6
5.0276	3293.95	3756.67	3699.91	-46814
5.0342	3286.51	3751.59	3694.45	-46816.3
5.0408	3286	3746.61	3689	-46811.9
5.0474	3272.32	3741.72	3683.56	-46820.6
5.054	3272.38	3736.91	3678.12	-46815.8
5.0606	3269.73	3732.18	3672.69	-46813.7
5.0672	3267.14	3727.52	3667.27	-46811.6
5.0738	3273.97	3722.92	3661.85	-46800.2
5.0804	3273.88	3718.4	3656.44	-46795.8
5.087	3282.37	3713.94	3651.04	-46782.8
5.0936	3288.76	3709.54	3645.64	-46772
5.1002	3292.24	3705.21	3640.25	-46764.2
5.1068	3307.69	3700.95	3634.87	-46744.5
5.1134	3300.58	3696.75	3629.49	-46747.4
5.12	3315.97	3692.63	3624.12	-46727.9
5.1266	3335.92	3688.57	3618.76	-46703.9
5.1332	3348.86	3684.6	3613.41	-46687
5.1398	3363.48	3680.7	3608.06	-46668.5
5.1464	3384.12	3676.9	3602.72	-46644
5.153	3412.88	3673.18	3597.39	-46611.5
5.1596	3418.35	3669.57	3592.06	-46602.5
5.1662	3456.83	3666.07	3586.75	-46560.5
5.1728	3468.01	3662.71	3581.44	-46545.9
5.1794	3490.33	3659.49	3576.13	-46520.4
5.186	3498.35	3656.44	3570.84	-46509.3
5.1926	3508.07	3653.61	3565.55	-46496.8
5.1992	3509.95	3651.05	3560.27	-46492.3
5.2058	3526.16	3648.91	3555	-46474
5.2124	3525.66	3647.59	3549.74	-46473.2
5.219	3543.27	3648.26	3544.48	-46456.2
5.2256	3572.65	3653.86	3539.24	-46432.4
5.2322	3608.74	3669.83	3534	-46412.3
5.2388	3676.65	3702.54	3528.76	-46377.1
5.2454	3744.95	3753.5	3523.54	-46359.8
5.252	3798.04	3811.72	3518.32	-46364.9
5.2586	3818.67	3850.51	3513.12	-46383.1
5.2652	3797.72	3841.81	3507.92	-46395.3
5.2718	3765.01	3790.84	3502.73	-46377.1
5.2784	3699.82	3728.42	3497.55	-46379.8
5.285	3633.87	3677.6	3492.37	-46395
5.2916	3579.53	3645.63	3487.21	-46417.3
5.2982	3553.57	3629.04	3482.05	-46426.7
5.3048	3528.05	3621.36	3476.9	-46444.5
5.3114	3513	3618.82	3471.76	-46457.1
5.318	3507.13	3616.99	3466.63	-46461.1
5.3246	3493.45	3616.03	3461.5	-46473.8
5.3312	3488.17	3615.67	3456.39	-46478.7
5.3378	3500.66	3615.82	3451.28	-46466.4
5.3444	3491.29	3616.46	3446.19	-46476.4
5.351	3492.61	3617.6	3441.1	-46476.2
5.3576	3481.29	3619.24	3436.02	-46489.2
5.3642	3483.2	3621.42	3430.95	-46489.5
5.3708	3481.1	3624.17	3425.89	-46494.3
5.3774	3488.05	3627.54	3420.83	-46490.7
5.384	3479.88	3631.56	3415.79	-46502.9
5.3906	3478.21	3636.32	3410.76	-46509.4
5.3972	3493.18	3641.87	3405.73	-46499.9
5.4038	3489.05	3648.29	3400.71	-46510.5
5.4104	3508.49	3655.69	3395.71	-46498.4
5.417	3489.69	3664.17	3390.71	-46525.7
5.4236	3502.34	3673.84	3385.72	-46522.7
5.4302	3505.35	3684.87	3380.74	-46530.8
5.4368	3502.9	3697.41	3375.77	-46545.7
5.4434	3507.45	3711.66	3370.81	-46555.4
5.45	3512.89	3727.85	3365.85	-46566.2
5.4566	3511.47	3746.25	3360.91	-46586
5.4632	3514.78	3767.18	3355.98	-46603.6
5.4698	3525.77	3791.03	3351.06	-46616.5
5.4764	3533.59	3818.24	3346.14	-46635.9
5.483	3553.45	3849.39	3341.24	-46647.2
5.4896	3561.6	3885.14	3336.34	-46674.8
5.4962	3595.18	3926.39	3331.46	-46682.4
5.5028	3597.73	3974.3	3326.58	-46727.8
5.5094	3628.16	4030.75	3321.72	-46753.8
5.516	3677.81	4098.8	3316.86	-46772.2
5.5226	3727.25	4183.23	3312.01	-46807.2
5.5292	3821.93	4289.83	3307.18	-46819.1
5.5358	3916.35	4422.54	3302.35	-46857.4
5.5424	4031.66	4579.83	3297.53	-46899.4
5.549	4168.15	4753.51	3292.73	-46936.6
5.5556	4281.61	4936.73	3287.93	-47006.4
5.5622	4429.89	5142.87	3283.14	-47064.2
5.5688	4602.31	5403.3	3278.36	-47152.2
5.5754	4889.27	5753.08	3273.6	-47215
5.582	5405.15	6236.46	3268.84	-47182.6
5.5886	6250.08	6943.69	3264.09	-47044.9
5.5952	7832.3	8132.87	3259.36	-46651.8
5.6018	10549.8	10542.9	3254.63	-46344.4
5.6084	15990.8	15940	3249.91	-46300.5
5.615	26602.5	27476.8	3245.21	-47225.5
5.6216	46463	48707	3240.51	-48595.2
5.6282	78165.5	80376.5	3235.82	-48562.3
5.6348	112593	116224	3231.15	-49982.7
5.6414	133277	141037	3226.48	-54111.8
5.648	130382	138222	3221.83	-54190.4
5.6546	104631	110007	3217.18	-51726.7
5.6612	71105.2	74124.1	3212.55	-49370.2
5.6678	42384	44210.2	3207.93	-48177.5
5.6744	24890	24941.5	3203.31	-46402.7
5.681	15035.4	14765.9	3198.71	-46081.7
5.6876	10208.7	10059.3	3194.12	-46201.8
5.6942	7543.63	7929.63	3189.54	-46737.2
5.7008	6096.88	6844.1	3184.97	-47098.5
5.7074	5206.26	6179.07	3180.41	-47324.1
5.714	4671.73	5713.92	3175.86	-47393.4
5.7206	4319.48	5367.78	3171.32	-47399.5
5.7272	4103.39	5103.84	3166.79	-47351.7
5.7338	3964.55	4900.9	3162.27	-47287.6
5.7404	3885.1	4745.34	3157.76	-47211.5
5.747	3831.96	4628.06	3153.27	-47147.3
5.7536	3807.08	4543.16	3148.78	-47087.3
5.7602	3797.34	4487.18	3144.31	-47041.1
5.7668	3803.24	4458.75	3139.84	-47006.8
5.7734	3853.17	4455.77	3135.39	-46953.8
5.78	3931.3	4488.84	3130.95	-46908.8
5.7866	4086.41	4568.75	3126.52	-46833.6
5.7932	4335.65	4737.27	3122.09	-46752.9
5.7998	4878.28	5110.04	3117.69	-46583
5.8064	5832.93	5947.45	3113.29	-46465.8
5.813	7800.02	7677.65	3108.9	-46228.9
5.8196	11060	10718.9	3104.52	-46010.2
5.8262	16066.4	15028.3	3100.16	-45313.2
5.8328	20963.1	19610.9	3095.8	-44999
5.8394	23658.4	22434.6	3091.46	-45127.4
5.846	22848.3	21886.5	3087.13	-45389.5
5.8526	19986.3	19285	3082.8	-45650
5.8592	18570.1	17797.8	3078.49	-45578.9
5.8658	20856.7	20153.6	3074.2	-45648.2
5.8724	29558.2	27539	3069.91	-44332.1
5.879	42185.1	38607.9	3065.63	-42774.1
5.8856	53177.2	48874.2	3061.37	-42048.3
5.8922	55177.2	51812.3	3057.11	-42986.4
5.8988	47347.9	44837	3052.87	-43840.3
5.9054	34805.3	32737.8	3048.64	-44283.8
5.912	21989.3	21211.4	3044.42	-45573.3
5.9186	13680.5	13049.2	3040.21	-45720
5.9252	8786.49	8403.16	3036.01	-45967.9
5.9318	6477.64	6151.08	3031.82	-46024.7
5.9384	5224.38	5129.21	3027.65	-46256.1
5.945	4626.2	4628.01	3023.48	-46353.1
5.9516	4267.49	4331.63	3019.33	-46415.4
5.9582	4081.12	4124.95	3015.19	-46395.1
5.9648	3969.7	3967.89	3011.06	-46349.4
5.9714	3908.72	3843.75	3006.94	-46286.3
5.978	3869.17	3743.42	3002.84	-46225.5
5.9846	3850.35	3660.92	2998.74	-46161.8
5.9912	3839.9	3592.1	2994.66	-46103.4
5.9978	3836.84	3533.95	2990.58	-46048.4
6.0044	3832.47	3484.28	2986.52	-46003
6.011	3844.75	3441.47	2982.47	-45948
6.0176	3848.59	3404.33	2978.44	-45907
6.0242	3844.57	3372.15	2974.41	-45878.8
6.0308	3839.01	3344.85	2970.4	-45857.1
6.0374	3851.81	3323.48	2966.39	-45822.9
6.044	3868.16	3310.32	2962.4	-45793.4
6.0506	3886.55	3307.86	2958.42	-45772.6
6.0572	3914.29	3315.83	2954.45	-45752.8
6.0638	3942.26	3328.11	2950.5	-45737.1
6.0704	3942.66	3332.2	2946.55	-45740.8
6.077	3926.38	3318.05	2942.62	-45742.9
6.0836	3898.64	3292.58	2938.7	-45745.2
6.0902	3832.17	3270.07	2934.79	-45789.1
6.0968	3785.38	3255.27	2930.89	-45821.1
6.1034	3740.95	3240.8	2927	-45851.1
6.11	3736.67	3216.75	2923.13	-45831.3
6.1166	3718.88	3184.7	2919.26	-45817.1
6.1232	3703.53	3153.02	2915.41	-45800.7
6.1298	3672.68	3127.27	2911.57	-45805.8
6.1364	3599.77	3108.59	2907.74	-45860.1
6.143	3550.57	3095.28	2903.93	-45896
6.1496	3484.12	3085.1	2900.12	-45952.2
6.1562	3451.19	3076.51	2896.33	-45976.6
6.1628	3408.19	3068.75	2892.55	-46011.8
6.1694	3385.72	3061.53	2888.78	-46027.1
6.176	3366.83	3054.72	2885.02	-46039.1
6.1826	3350.32	3048.27	2881.28	-46049.2
6.1892	3329.17	3042.14	2877.54	-46064.2
6.1958	3320.28	3036.3	2873.82	-46067.3
6.2024	3306.38	3030.74	2870.11	-46075.6
6.209	3286.19	3025.44	2866.41	-46090.5
6.2156	3284.77	3020.38	2862.72	-46086.9
6.2222	3277.98	3015.58	2859.05	-46088.8
6.2288	3264.88	3011.03	2855.39	-46097.4
6.2354	3249.44	3006.72	2851.74	-46108.5
6.242	3245.54	3002.6	2848.1	-46108.3
6.2486	3244.76	2998.6	2844.47	-46105.1
6.2552	3239.92	2994.7	2840.86	-46106
6.2618	3230.46	2990.93	2837.25	-46111.7
6.2684	3226.93	2987.34	2833.66	-46111.6
6.275	3222.08	2983.95	2830.08	-46113.1
6.2816	3218.43	2980.78	2826.51	-46113.6
6.2882	3214.04	2977.82	2822.96	-46115
6.2948	3208.18	2975.04	2819.41	-46118.1
6.3014	3205.11	2972.45	2815.88	-46118.6
6.308	3207.41	2970.04	2812.36	-46113.9
6.3146	3210.33	2967.81	2808.85	-46108.7
6.3212	3209.39	2965.77	2805.36	-46107.6
6.3278	3209.46	2963.91	2801.87	-46105.7
6.3344	3210.28	2962.25	2798.4	-46103.2
6.341	3220	2960.79	2794.94	-46092
6.3476	3202.95	2959.53	2791.49	-46107.8
6.3542	3203.58	2958.48	2788.06	-46106.1
6.3608	3207.26	2957.65	2784.63	-46101.6
6.3674	3208.5	2957.04	2781.22	-46099.8
6.374	3213.86	2956.67	2777.82	-46094
6.3806	3220.53	2956.54	2774.43	-46087.3
6.3872	3212.52	2956.67	2771.05	-46095.4
6.3938	3217.71	2957.07	2767.69	-46090.6
6.4004	3237.78	2957.75	2764.34	-46071.2
6.407	3214.45	2958.73	2760.99	-46095.5
6.4136	3231.15	2960.03	2757.67	-46080.1
6.4202	3226.77	2961.66	2754.35	-46086.1
6.4268	3236.2	2963.64	2751.04	-46078.7
6.4334	3249.68	2966	2747.75	-46067.6
6.44	3247.44	2968.77	2744.47	-46072.6
6.4466	3260.39	2971.97	2741.2	-46062.8
6.4532	3253.62	2975.64	2737.94	-46073.3
6.4598	3270.95	2979.82	2734.7	-46060.1
6.4664	3274.39	2984.55	2731.47	-46061.4
6.473	3291.13	2989.91	2728.24	-46050
6.4796	3302.24	2996.03	2725.03	-46045
6.4862	3312.6	3003.22	2721.84	-46041.9
6.4928	3330.72	3011.98	2718.65	-46032.5
6.4994	3334.15	3022.97	2715.48	-46040.1
6.506	3360.36	3036.56	2712.32	-46027.4
6.5126	3381	3052.14	2709.17	-46022.4
6.5192	3398.04	3067.7	2706.03	-46020.9
6.5258	3411.94	3080.47	2702.9	-46019.8
6.5324	3432.35	3089.93	2699.79	-46008.8
6.539	3429.87	3098.61	2696.69	-46020
6.5456	3444.51	3109.22	2693.6	-46015.9
6.5522	3443.54	3123.12	2690.52	-46030.8
6.5588	3461.24	3140.51	2687.45	-46030.5
6.5654	3453.39	3161.06	2684.4	-46058.9
6.572	3472.43	3184.5	2681.36	-46063.3
6.5786	3485.41	3210.85	2678.33	-46076.7
6.5852	3499.43	3240.41	2675.31	-46092.2
6.5918	3519.35	3273.85	2672.3	-46105.7
6.5984	3540.69	3312.31	2669.31	-46122.9
6.605	3571.17	3357.36	2666.32	-46137.4
6.6116	3599.53	3410.51	2663.35	-46162.2
6.6182	3635.19	3471.99	2660.39	-46188
6.6248	3691.74	3539.78	2657.45	-46199.3
6.6314	3745.12	3609.74	2654.51	-46215.9
6.638	3799.35	3679.95	2651.59	-46231.8
6.6446	3840.32	3755.22	2648.68	-46266.1
6.6512	3867.59	3842.83	2645.78	-46326.5
6.6578	3896.46	3948.47	2642.89	-46403.3
6.6644	3952.02	4075.55	2640.01	-46474.8
6.671	4010.51	4227.5	2637.15	-46568.2
6.6776	4114.08	4408.47	2634.3	-46645.6
6.6842	4220.84	4624.7	2631.46	-46755.1
6.6908	4394.7	4885.97	2628.63	-46842.5
6.6974	4584.01	5202.44	2625.81	-46969.7
6.704	4910.15	5591.94	2623	-47033
6.7106	5330.42	6078.22	2620.21	-47099
6.7172	5943.88	6695.79	2617.43	-47103.2
6.7238	6866.29	7500.47	2614.66	-46985.4
6.7304	8320.68	8604.39	2611.9	-46634.9
6.737	10852.7	10300.5	2609.16	-45799
6.7436	15017.5	13433.5	2606.42	-44767.3
6.7502	22916.6	20189.9	2603.7	-43624.5
6.7568	37025.2	35049.8	2600.99	-44375.8
6.7634	66056.2	64454.7	2598.29	-44749.8
6.77	112651	113076	2595.6	-46776.6
6.7766	178160	176791	2592.92	-44982.5
6.7832	232865	236482	2590.26	-49968.3
6.7898	248608	260192	2587.61	-57935.8
6.7964	221872	230413	2584.96	-54892.8
6.803	165340	168640	2582.34	-49651.6
6.8096	103638	106085	2579.72	-48798.6
6.8162	60109.3	59838.3	2577.11	-46080.2
6.8228	33570	32559.2	2574.52	-45340.4
6.8294	20521	19017	2571.93	-44847.2
6.836	13158.5	12891	2569.36	-46083.7
6.8426	9417.11	10012.7	2566.8	-46946.9
6.8492	7140.43	8412.94	2564.25	-47623.8
6.8558	5916.05	7348.22	2561.72	-47783.4
6.8624	5072.28	6561.96	2559.19	-47840.9
6.869	4548.65	5954.56	2556.68	-47757.2
6.8756	4189.54	5474.4	2554.18	-47636.1
6.8822	3935.42	5088.58	2551.69	-47504.4
6.8888	3767.36	4774.01	2549.21	-47357.9
6.8954	3620.71	4514.14	2546.74	-47244.7
6.902	3518.01	4296.97	2544.28	-47130.2
6.9086	3428.39	4113.58	2541.84	-47036.4
6.9152	3357.42	3957.32	2539.41	-46951.1
6.9218	3292.18	3823.05	2536.98	-46882.1
6.9284	3245.35	3706.84	2534.57	-46812.7
6.935	3205.85	3605.55	2532.17	-46750.9
6.9416	3168.25	3516.74	2529.79	-46699.7
6.9482	3130.33	3438.4	2527.41	-46659.3
6.9548	3111.68	3368.95	2525.05	-46608.5
6.9614	3079.33	3307.08	2522.69	-46579
6.968	3070.1	3251.72	2520.35	-46532.9
6.9746	3046.03	3201.97	2518.02	-46507.2
6.9812	3030.54	3157.1	2515.7	-46477.8
6.9878	3019.15	3116.49	2513.39	-46448.6
6.9944	2993.65	3079.62	2511.09	-46437.2
7.001	2976.54	3046.03	2508.81	-46420.7
7.0076	2970.79	3015.36	2506.53	-46395.8
7.0142	2950.66	2987.28	2504.27	-46387.9
7.0208	2946.45	2961.51	2502.02	-46366.3
7.0274	2930.28	2937.81	2499.78	-46358.8
7.034	2922.94	2915.98	2497.55	-46344.3
7.0406	2906.95	2895.85	2495.33	-46340.1
7.0472	2889.19	2877.24	2493.12	-46339.3
7.0538	2892.75	2860.03	2490.93	-46318.5
7.0604	2882.62	2844.11	2488.74	-46312.7
7.067	2874.99	2829.36	2486.57	-46305.6
7.0736	2864.25	2815.69	2484.4	-46302.7
7.0802	2861.57	2803.04	2482.25	-46292.7
7.0868	2839.79	2791.34	2480.11	-46302.8
7.0934	2849.31	2780.51	2477.98	-46282.4
7.1	2832.17	2770.53	2475.86	-46289.6
7.1066	2832.79	2761.33	2473.75	-46279.8
7.1132	2825.69	2752.9	2471.66	-46278.5
7.1198	2820.4	2745.2	2469.57	-46276
7.1264	2816.14	2738.21	2467.5	-46273.3
7.133	2804.14	2731.92	2465.43	-46279
7.1396	2807.97	2726.31	2463.38	-46269.6
7.1462	2794.92	2721.39	2461.34	-46277.7
7.1528	2799.44	2717.17	2459.31	-46269
7.1594	2794.73	2713.64	2457.29	-46270.2
7.166	2797.55	2710.84	2455.28	-46264.5
7.1726	2791.46	2708.8	2453.28	-46268.6
7.1792	2790.31	2707.57	2451.29	-46268.5
7.1858	2779.97	2707.25	2449.31	-46278.5
7.1924	2784.33	2708.02	2447.35	-46274.9
7.199	2780.8	2710.17	2445.39	-46280.6
7.2056	2774.59	2714.03	2443.44	-46290.7
7.2122	2787.85	2719.77	2441.51	-46283.2
7.2188	2777.6	2727.16	2439.59	-46300.8
7.2254	2786.12	2735.33	2437.67	-46300.5
7.232	2784.33	2743.31	2435.77	-46310.2
7.2386	2787.56	2751.32	2433.88	-46315
7.2452	2785.34	2760.85	2432	-46326.7
7.2518	2793.72	2773.33	2430.13	-46330.9
7.2584	2800.05	2789.75	2428.27	-46340.9
7.265	2809.05	2810.82	2426.42	-46353
7.2716	2817.56	2837.31	2424.58	-46371
7.2782	2832.31	2870.1	2422.75	-46389
7.2848	2859.06	2910.05	2420.93	-46402.2
7.2914	2882.25	2957.9	2419.12	-46426.9
7.298	2912.99	3014.64	2417.32	-46452.9
7.3046	2943.2	3082.94	2415.54	-46491
7.3112	3017.49	3168.1	2413.76	-46501.8
7.3178	3084.86	3277.32	2411.99	-46543.7
7.3244	3229	3420.64	2410.24	-46542.9
7.331	3451.8	3615.73	2408.49	-46515.2
7.3376	3803.64	3905.48	2406.76	-46453.1
7.3442	4445.11	4412.52	2405.03	-46318.7
7.3508	5520.88	5467.34	2403.32	-46297.7
7.3574	7717.06	7799.54	2401.61	-46433.7
7.364	11862.7	12591.1	2399.92	-47079.7
7.3706	19750.8	20989.9	2398.23	-47590.3
7.3772	30645.6	32891	2396.56	-48596.7
7.3838	42901.5	45585.7	2394.9	-49035.5
7.3904	49562.2	53381.8	2393.24	-50170.9
7.397	46280	50989.1	2391.6	-51060.4
7.4036	36697.2	40199.9	2389.97	-49853.9
7.4102	25123.4	27315.7	2388.34	-48543.6
7.4168	15267.2	16802.3	2386.73	-47886.3
7.4234	9437.76	10083.3	2385.12	-46996.8
7.43	6338.29	6529.01	2383.53	-46542
7.4366	4779.77	4869.99	2381.95	-46441.5
7.4432	3889.25	4108.8	2380.37	-46570.8
7.4498	3419.23	3712.28	2378.81	-46644.3
7.4564	3135.82	3464.19	2377.25	-46679.6
7.463	2954.03	3286.82	2375.71	-46684
7.4696	2850.25	3151.5	2374.18	-46652.5
7.4762	2780.07	3044.91	2372.65	-46616.1
7.4828	2718.21	2959.27	2371.14	-46592.3
7.4894	2684.24	2889.35	2369.63	-46556.3
7.496	2637.25	2831.48	2368.14	-46545.5
7.5026	2631.13	2784.45	2366.65	-46504.6
7.5092	2598.18	2743.37	2365.17	-46496.4
7.5158	2585.59	2708.23	2363.71	-46473.9
7.5224	2577.19	2677.89	2362.25	-46451.9
7.529	2572.45	2651.49	2360.8	-46430.3
7.5356	2552.45	2628.33	2359.37	-46427.1
7.5422	2541.04	2607.9	2357.94	-46418.1
7.5488	2532.19	2589.77	2356.52	-46408.8
7.5554	2528.33	2573.61	2355.11	-46396.5
7.562	2523.76	2559.18	2353.71	-46386.7
7.5686	2514.69	2546.26	2352.32	-46382.8
7.5752	2504.43	2534.76	2350.94	-46381.6
7.5818	2506.02	2524.72	2349.57	-46369.9
7.5884	2509.37	2516.54	2348.21	-46358.4
7.595	2510.76	2511.01	2346.85	-46351.5
7.6016	2525.41	2508.82	2345.51	-46334.7
7.6082	2514.04	2509.54	2344.17	-46346.7
7.6148	2518.36	2510.74	2342.85	-46343.6
7.6214	2513.84	2508.03	2341.53	-46345.4
7.628	2510.53	2498.32	2340.23	-46339
7.6346	2501.23	2483.9	2338.93	-46333.9
7.6412	2491.77	2469.18	2337.64	-46328.7
7.6478	2489.71	2456.83	2336.36	-46318.4
7.6544	2466.56	2447.46	2335.09	-46332.1
7.661	2467.9	2440.44	2333.83	-46323.8
7.6676	2452.98	2434.84	2332.58	-46333.1
7.6742	2458.61	2430.01	2331.34	-46322.6
7.6808	2449.23	2425.6	2330.1	-46327.6
7.6874	2440.27	2421.46	2328.88	-46332.4
7.694	2438.79	2417.54	2327.66	-46330
7.7006	2429.96	2413.81	2326.45	-46335.1
7.7072	2428.39	2410.25	2325.26	-46333.1
7.7138	2437.58	2406.84	2324.07	-46320.5
7.7204	2424.78	2403.57	2322.89	-46330
7.727	2425.65	2400.42	2321.71	-46326
7.7336	2423.66	2397.39	2320.55	-46325
7.7402	2420.24	2394.47	2319.4	-46325.5
7.7468	2427.88	2391.65	2318.25	-46315
7.7534	2428.21	2388.93	2317.11	-46312
7.76	2426.37	2386.29	2315.98	-46311.2
7.7666	2421.87	2383.74	2314.86	-46313.1
7.7732	2417.34	2381.27	2313.75	-46315.2
7.7798	2423.56	2378.87	2312.65	-46306.5
7.7864	2412.52	2376.54	2311.56	-46315.3
7.793	2424.36	2374.28	2310.47	-46301.2
7.7996	2424.65	2372.08	2309.39	-46298.7
7.8062	2432.17	2369.94	2308.32	-46289
7.8128	2424.43	2367.85	2307.26	-46294.7
7.8194	2425.56	2365.82	2306.21	-46291.5
7.826	2433.34	2363.84	2305.17	-46281.7
7.8326	2440.04	2361.91	2304.13	-46273.1
7.8392	2435.38	2360.03	2303.1	-46275.9
7.8458	2441.8	2358.19	2302.09	-46267.6
7.8524	2455.09	2356.4	2301.07	-46252.6
7.859	2451.59	2354.65	2300.07	-46254.3
7.8656	2459.19	2352.94	2299.08	-46245
7.8722	2455.93	2351.26	2298.09	-46246.6
7.8788	2464.2	2349.63	2297.11	-46236.7
7.8854	2469.98	2348.02	2296.14	-46229.3
7.892	2481.86	2346.46	2295.18	-46215.8
7.8986	2477.72	2344.93	2294.23	-46218.5
7.9052	2489.65	2343.43	2293.28	-46205
7.9118	2491.56	2341.96	2292.34	-46201.6
7.9184	2495.16	2340.52	2291.41	-46196.6
7.925	2495.84	2339.12	2290.49	-46194.5
7.9316	2500.15	2338.81	2289.58	-46189.9
7.9382	2506.85	2337.46	2288.67	-46181.9
7.9448	2496.54	2336.15	2287.77	-46190.8
7.9514	2510.98	2334.86	2286.88	-46175.1
7.958	2510.74	2333.6	2286	-46174.1
7.9646	2523.94	2332.36	2285.12	-46159.7
7.9712	2517.61	2331.15	2284.25	-46164.8
7.9778	2516.31	2329.97	2283.39	-46164.9
7.9844	2522.69	2328.81	2282.54	-46157.4
7.991	2508.41	2327.67	2281.69	-46170.5
7.9976	2518.44	2326.56	2280.86	-46159.4
8.0042	2503.94	2325.47	2280.03	-46172.8
8.0108	2503.97	2324.4	2279.2	-46171.7
8.0174	2494.89	2323.36	2278.39	-46179.7
8.024	2491.73	2322.34	2277.58	-46181.8
8.0306	2492.41	2321.34	2276.78	-46180.2
8.0372	2483.52	2320.36	2275.99	-46188.1
8.0438	2466	2319.4	2275.2	-46204.6
8.0504	2469.92	2318.47	2274.42	-46199.8
8.057	2460.9	2317.56	2273.65	-46207.9
8.0636	2456.81	2316.66	2272.89	-46211.1
8.0702	2461.8	2315.79	2272.13	-46205.2
8.0768	2444.38	2314.94	2271.38	-46221.8
8.0834	2428.94	2314.11	2270.64	-46236.4
8.09	2422.34	2313.3	2269.9	-46242.2
8.0966	2424.1	2312.51	2269.18	-46239.7
8.1032	2415.37	2311.75	2268.46	-46247.6
8.1098	2411.24	2311	2267.74	-46251
8.1164	2395.62	2310.27	2267.03	-46265.9
8.123	2390.21	2309.56	2266.33	-46270.6
8.1296	2383.34	2308.88	2265.64	-46276.8
8.1362	2378.55	2308.21	2264.95	-46280.9
8.1428	2369.91	2307.57	2264.27	-46288.9
8.1494	2372.5	2306.95	2263.6	-46285.7
8.156	2360.92	2306.35	2262.93	-46296.7
8.1626	2355.06	2305.77	2262.28	-46301.9
8.1692	2353.17	2305.21	2261.62	-46303.3
8.1758	2341.52	2304.67	2260.98	-46314.4
8.1824	2344.35	2304.16	2260.34	-46311
8.189	2329.93	2303.66	2259.7	-46325
8.1956	2333.18	2303.19	2259.08	-46321.3
8.2022	2333.84	2302.74	2258.46	-46320.1
8.2088	2328.31	2302.32	2257.85	-46325.3
8.2154	2327.33	2301.92	2257.24	-46325.8
8.222	2314.82	2301.54	2256.64	-46338
8.2286	2324.22	2301.19	2256.05	-46328.2
8.2352	2312.93	2300.86	2255.46	-46339.2
8.2418	2317.74	2300.56	2254.88	-46334.1
8.2484	2313.98	2300.28	2254.3	-46337.5
8.255	2313.07	2300.04	2253.73	-46338.2
8.2616	2317.26	2299.81	2253.17	-46333.8
8.2682	2324.02	2299.62	2252.62	-46326.8
8.2748	2309.73	2299.46	2252.07	-46341
8.2814	2291.18	2299.32	2251.52	-46359.4
8.288	2310.86	2299.22	2250.98	-46339.6
8.2946	2301.84	2299.15	2250.45	-46348.5
8.3012	2306.17	2299.11	2249.93	-46344.2
8.3078	2302.26	2299.1	2249.41	-46348.1
8.3144	2303.62	2299.13	2248.89	-46346.8
8.321	2300.41	2299.2	2248.39	-46350
8.3276	2302.71	2299.3	2247.89	-46347.8
8.3342	2305.91	2299.44	2247.39	-46344.8
8.3408	2294.18	2299.63	2246.9	-46356.7
8.3474	2301.87	2299.86	2246.42	-46349.2
8.354	2307.13	2300.13	2245.94	-46344.2
8.3606	2306.66	2300.45	2245.47	-46345
8.3672	2296.32	2300.82	2245	-46355.7
8.3738	2295.98	2301.25	2244.54	-46356.5
8.3804	2299.28	2301.72	2244.08	-46353.7
8.387	2297.11	2302.26	2243.63	-46356.4
8.3936	2303.85	2302.86	2243.19	-46350.3
8.4002	2308.48	2303.52	2242.75	-46346.3
8.4068	2308.28	2304.25	2242.32	-46347.2
8.4134	2305.41	2305.06	2241.89	-46350.9
8.42	2308.87	2305.94	2241.47	-46348.3
8.4266	2319.21	2306.91	2241.05	-46338.9
8.4332	2318.34	2307.97	2240.64	-46340.9
8.4398	2322.72	2309.13	2240.23	-46337.6
8.4464	2315.45	2310.39	2239.83	-46346.2
8.453	2320.43	2311.78	2239.43	-46342.6
8.4596	2325.39	2313.29	2239.04	-46339.1
8.4662	2319.6	2314.95	2238.66	-46346.6
8.4728	2333.4	2316.79	2238.28	-46334.6
8.4794	2336.63	2318.89	2237.9	-46333.5
8.486	2343.46	2321.44	2237.53	-46329.2
8.4926	2344.86	2324.82	2237.17	-46331.2
8.4992	2345.59	2329.7	2236.81	-46335.4
8.5058	2359.75	2336.75	2236.45	-46328.2
8.5124	2378.05	2346.05	2236.1	-46319.2
8.519	2389.96	2356.37	2235.76	-46317.6
8.5256	2409.87	2364.79	2235.42	-46306.2
8.5322	2419.7	2368.03	2235.08	-46299.6
8.5388	2422.37	2366.3	2234.75	-46295.2
8.5454	2420.64	2362.98	2234.43	-46293.6
8.552	2404.11	2360.96	2234.11	-46308.1
8.5586	2381.24	2361.44	2233.79	-46331.4
8.5652	2384.73	2362.94	2233.48	-46329.5
8.5718	2377.25	2367.63	2233.17	-46341.6
8.5784	2391.93	2373.56	2232.87	-46332.9
8.585	2393.3	2380.46	2232.57	-46338.4
8.5916	2386.58	2388.31	2232.28	-46353
8.5982	2397.91	2397.3	2231.99	-46350.6
8.6048	2404.02	2407.8	2231.71	-46355
8.6114	2416.97	2420.31	2231.43	-46354.6
8.618	2426.44	2435.27	2231.15	-46360.1
8.6246	2447.23	2452.91	2230.88	-46356.9
8.6312	2453.75	2473.06	2230.62	-46370.5
8.6378	2482.31	2495.32	2230.35	-46364.3
8.6444	2510.92	2520.02	2230.09	-46360.3
8.651	2546.06	2548.05	2229.84	-46353.2
8.6576	2578.26	2578.51	2229.59	-46351.5
8.6642	2604.48	2608.28	2229.35	-46355
8.6708	2622.26	2636.16	2229.11	-46365.1
8.6774	2648.12	2666.29	2228.87	-46369.4
8.684	2667.24	2704.45	2228.64	-46388.5
8.6906	2690.04	2755.2	2228.41	-46416.4
8.6972	2736.83	2822.04	2228.18	-46436.4
8.7038	2815.99	2908.59	2227.96	-46443.8
8.7104	2934.28	3021.21	2227.74	-46438.2
8.717	3098.42	3175.8	2227.53	-46428.6
8.7236	3381.07	3414.54	2227.32	-46384.7
8.7302	3826.11	3835.68	2227.12	-46360.8
8.7368	4631.75	4615.27	2226.91	-46334.8
8.7434	5893.37	5974.69	2226.72	-46432.6
8.75	8018.18	8066.23	2226.52	-46399.3
8.7566	10868.2	10855.3	2226.33	-46338.4
8.7632	14128.7	14153.5	2226.14	-46376.1
8.7698	18007.4	17968.2	2225.96	-46312.1
8.7764	23049.5	23265	2225.78	-46566.8
8.783	31696.7	31449.3	2225.6	-46103.8
8.7896	42632	42070.3	2225.43	-45789.6
8.7962	51981.3	51420.9	2225.26	-45790.8
8.8028	52904.7	53566.2	2225.1	-47012.7
8.8094	45950	46215.8	2224.93	-46617.1
8.816	33747	33882.6	2224.78	-46486.9
8.8226	22192.8	21986	2224.62	-46144.4
8.8292	13800	13318.9	2224.47	-45870.2
8.8358	8851.2	8194.78	2224.32	-45694.8
8.8424	6019.34	5610.28	2224.17	-45942.2
8.849	4594.5	4410.05	2224.03	-46166.8
8.8556	3804.21	3829.87	2223.89	-46376.9
8.8622	3349.99	3501.94	2223.75	-46503.2
8.8688	3062.37	3282.6	2223.62	-46571.5
8.8754	2886.53	3120.36	2223.49	-46585.1
8.882	2788.52	2994.63	2223.36	-46557.4
8.8886	2720.65	2894.92	2223.24	-46525.5
8.8952	2674.65	2814.74	2223.12	-46491.3
8.9018	2647.53	2749.89	2223	-46453.6
8.9084	2636.82	2698.04	2222.89	-46412.5
8.915	2633.39	2658.5	2222.77	-46376.4
8.9216	2636.72	2631.77	2222.66	-46346.3
8.9282	2663.46	2617.78	2222.56	-46305.6
8.9348	2666.56	2613.49	2222.45	-46298.2
8.9414	2676.41	2610.81	2222.35	-46285.6
8.948	2664.98	2597.64	2222.25	-46283.9
8.9546	2647.98	2567.67	2222.16	-46270.9
8.9612	2624.59	2528.29	2222.06	-46254.9
8.9678	2604.11	2490.29	2221.97	-46237.4
8.9744	2581.74	2459.64	2221.89	-46229.1
8.981	2571.37	2437.37	2221.8	-46217.2
8.9876	2567.46	2421.61	2221.72	-46205.4
8.9942	2547.45	2409.96	2221.64	-46213.8
9.0008	2551.46	2400.97	2221.56	-46200.8
9.0074	2551.25	2393.11	2221.48	-46193.1
9.014	2554.72	2386.24	2221.41	-46182.8
9.0206	2548.87	2380.17	2221.34	-46182.5
9.0272	2547.68	2374.78	2221.27	-46178.3
9.0338	2547.43	2369.99	2221.2	-46173.8
9.0404	2537.53	2365.75	2221.14	-46179.5
9.047	2548.02	2362.22	2221.08	-46165.4
9.0536	2539.94	2358.93	2221.02	-46170.2
9.0602	2551.36	2356.07	2220.96	-46156
9.0668	2542.88	2353.68	2220.9	-46162
9.0734	2550.45	2351.84	2220.85	-46152.6
9.08	2544.87	2350.85	2220.8	-46157.2
9.0866	2546.5	2351.33	2220.75	-46156.1
9.0932	2551.21	2354.19	2220.7	-46154.2
9.0998	2558.43	2360.67	2220.65	-46153.5
9.1064	2571.62	2369.83	2220.61	-46149.5
9.113	2572.59	2380.2	2220.57	-46158.8
9.1196	2580.18	2387.89	2220.53	-46159
9.1262	2588.67	2389.78	2220.49	-46152.4
9.1328	2601.93	2386.7	2220.45	-46136
9.1394	2596.93	2381.94	2220.42	-46136.3
9.146	2607.61	2377.77	2220.38	-46121.4
9.1526	2609.39	2375.43	2220.35	-46117.3
9.1592	2608.4	2373.83	2220.32	-46116.7
9.1658	2613.38	2370.38	2220.29	-46108.2
9.1724	2610.41	2364.56	2220.27	-46105.4
9.179	2611.7	2358.36	2220.24	-46097.9
9.1856	2592.27	2353.6	2220.22	-46112.6
9.1922	2579.55	2350.96	2220.2	-46122.7
9.1988	2582.53	2350.31	2220.18	-46119
9.2054	2578.88	2351.18	2220.16	-46123.5
9.212	2572.93	2353.18	2220.14	-46131.5
9.2186	2571.22	2356.08	2220.12	-46136.1
9.2252	2574.9	2359.59	2220.11	-46135.9
9.2318	2566.34	2363.23	2220.09	-46148.1
9.2384	2575.67	2366.28	2220.08	-46141.9
9.245	2570.31	2368.41	2220.07	-46149.3
9.2516	2579.23	2370.11	2220.06	-46142.1
9.2582	2584.16	2372.05	2220.05	-46139.1
9.2648	2584.91	2374.63	2220.04	-46141
9.2714	2592.52	2377.95	2220.03	-46136.7
9.278	2594.86	2381.91	2220.03	-46138.3
9.2846	2597.35	2386.41	2220.02	-46140.3
9.2912	2608.13	2391.37	2220.02	-46134.5
9.2978	2612.22	2396.78	2220.02	-46135.8
9.3044	2619.63	2402.63	2220.01	-46134.2
9.311	2624.5	2408.98	2220.01	-46135.7
9.3176	2633.96	2415.85	2220.01	-46133.1
9.3242	2642.16	2423.29	2220.01	-46132.4
9.3308	2647.82	2431.36	2220.01	-46134.8
9.3374	2659.63	2440.14	2220.02	-46131.7
9.344	2658.06	2449.71	2220.02	-46142.9
9.3506	2671.6	2460.23	2220.02	-46139.9
9.3572	2695.1	2471.98	2220.03	-46128.1
9.3638	2705.13	2485.48	2220.03	-46131.6
9.3704	2721.68	2501.46	2220.04	-46131
9.377	2730.55	2520.72	2220.04	-46141.4
9.3836	2754.64	2543.43	2220.05	-46140
9.3902	2770.65	2568.45	2220.06	-46149
9.3968	2791.83	2593.09	2220.06	-46152.5
9.4034	2819.46	2614.35	2220.07	-46146.1
9.41	2833.56	2632.81	2220.08	-46150.5
9.4166	2860.96	2652.38	2220.09	-46142.7
9.4232	2890.17	2676.73	2220.1	-46137.8
9.4298	2914.9	2708.03	2220.11	-46144.4
9.4364	2941.38	2747.13	2220.12	-46157
9.443	2977.23	2793.82	2220.13	-46167.8
9.4496	3018.58	2847.1	2220.14	-46179.8
9.4562	3047.8	2905.85	2220.15	-46209.3
9.4628	3094.33	2969.93	2220.16	-46226.8
9.4694	3132.04	3041.57	2220.17	-46260.8
9.476	3188.52	3125.33	2220.18	-46288.1
9.4826	3255.23	3226.14	2220.19	-46322.1
9.4892	3352.39	3348.88	2220.21	-46347.7
9.4958	3473.59	3499.78	2220.22	-46377.4
9.5024	3644.23	3687.76	2220.23	-46394.8
9.509	3886.85	3926.54	2220.24	-46390.9
9.5156	4265.7	4240.66	2220.25	-46326.2
9.5222	4858.7	4689.77	2220.26	-46182.3
9.5288	5877.03	5437.85	2220.27	-45912.1
9.5354	7623.69	6912.36	2220.29	-45639.9
9.542	10826	10036.8	2220.3	-45562
9.5486	16659.7	16304.6	2220.31	-45996.1
9.5552	27236.5	27220.9	2220.32	-46335.7
9.5618	42958.4	42882	2220.33	-46274.8
9.5684	60621.7	60294.2	2220.34	-46023.7
9.575	72389.2	72672.5	2220.35	-46634.5
9.5816	71648.2	72564	2220.36	-47267.1
9.5882	59734.3	60430.4	2220.37	-47047.4
9.5948	43724.8	44289.2	2220.37	-46915.7
9.6014	31424.4	31485.7	2220.38	-46412.5
9.608	26196.8	26133.5	2220.39	-46287.9
9.6146	29555.4	29638.3	2220.4	-46434.2
9.6212	41739.5	41186	2220.4	-45797.8
9.6278	58295.3	57391.2	2220.41	-45447.2
9.6344	71935.7	71604.7	2220.42	-46020.2
9.641	74474.4	75231.4	2220.42	-47108.2
9.6476	64669.5	65245.7	2220.43	-46927.4
9.6542	47627.8	48035.7	2220.43	-46759.2
9.6608	31456.3	31233.8	2220.43	-46128.8
9.6674	19275.1	18846.8	2220.44	-45922.9
9.674	12139.4	11416.4	2220.44	-45628.2
9.6806	8056.22	7608.54	2220.44	-45903.6
9.6872	5987.55	5810.63	2220.44	-46174.3
9.6938	4800.85	4925.11	2220.44	-46475.5
9.7004	4121.9	4410.96	2220.44	-46640.3
9.707	3683.25	4056.8	2220.44	-46724.8
9.7136	3399.89	3789.21	2220.43	-46740.6
9.7202	3214.71	3579.6	2220.43	-46716.1
9.7268	3057.72	3412.64	2220.42	-46706.2
9.7334	2962.51	3277.71	2220.42	-46666.4
9.74	2884.48	3167.03	2220.41	-46633.8
9.7466	2819.65	3072.4	2220.4	-46604
9.7532	2776.62	2994.9	2220.39	-46569.5
9.7598	2730.04	2929.08	2220.38	-46550.3
9.7664	2701.84	2872.75	2220.37	-46522.1
9.773	2665.05	2824.27	2220.36	-46510.5
9.7796	2645.88	2782.32	2220.35	-46487.7
9.7862	2627.64	2745.89	2220.33	-46469.5
9.7928	2609.36	2714.18	2220.32	-46456.1
9.7994	2599.8	2686.57	2220.3	-46438
9.806	2581.08	2662.59	2220.28	-46432.8
9.8126	2570.78	2641.9	2220.26	-46422.4
9.8192	2548.89	2624.24	2220.24	-46426.6
9.8258	2546.27	2609.3	2220.22	-46414.3
9.8324	2531.86	2596.62	2220.2	-46416
9.839	2515.01	2585.6	2220.17	-46421.8
9.8456	2524.64	2575.76	2220.15	-46402.4
9.8522	2512.3	2567.33	2220.12	-46406.3
9.8588	2505.99	2561.09	2220.09	-46406.3
9.8654	2503.29	2557.75	2220.06	-46405.7
9.872	2499.84	2557.55	2220.03	-46408.9
9.8786	2493.49	2560.2	2220	-46417.9
9.8852	2499.4	2563.44	2219.96	-46415.3
9.8918	2499.66	2565.47	2219.92	-46417.1
9.8984	2506.77	2565.77	2219.89	-46410.2
9.905	2504.24	2566.2	2219.85	-46413.2
9.9116	2498.53	2568.84	2219.81	-46421.6
9.9182	2510.93	2574.9	2219.76	-46415.2
9.9248	2518.09	2584.84	2219.72	-46418
9.9314	2514.22	2598.76	2219.67	-46435.8
9.938	2530.35	2616.72	2219.62	-46437.6
9.9446	2530.6	2638.9	2219.57	-46459.5
9.9512	2547.43	2665.76	2219.52	-46469.6
9.9578	2563.02	2697.41	2219.47	-46485.6
9.9644	2589.36	2735.1	2219.41	-46497
9.971	2620.43	2780.77	2219.36	-46511.6
9.9776	2660.06	2836.93	2219.3	-46528.1
9.9842	2716.88	2906.67	2219.24	-46541
9.9908	2781.21	2994.03	2219.18	-46564.1
9.9974	2880.51	3104.72	2219.11	-46575.5
10.004	3039.1	3247.47	2219.05	-46559.6
10.0106	3281.03	3438.32	2218.98	-46508.5
10.0172	3666.89	3715	2218.91	-46399.3
10.0238	4294.4	4180.7	2218.83	-46237.5
10.0304	5438.27	5108.67	2218.76	-46021.6
10.037	7473.41	7105.96	2218.68	-45983.8
10.0436	11475	11201.7	2218.61	-46078
10.0502	18306.8	18535.9	2218.52	-46580.4
10.0568	29531.1	29427.2	2218.44	-46247.3
10.0634	42885.6	42142	2218.36	-45607.6
10.07	53339.2	52191.1	2218.27	-45203.2
10.0766	54640	53809.3	2218.18	-45520.5
10.0832	46776	45835.3	2218.09	-45410.6
10.0898	34300.6	33336.1	2218	-45386.8
10.0964	22388.8	21561	2217.9	-45523.4
10.103	13965.1	13073.5	2217.8	-45459.6
10.1096	8879.26	8072.9	2217.7	-45544.9
10.1162	6106.07	5546.5	2217.6	-45791.7
10.1228	4588.69	4368.58	2217.49	-46131.1
10.1294	3746.68	3797.9	2217.39	-46402.5
10.136	3256.27	3475.56	2217.28	-46570.5
10.1426	2962.81	3260.2	2217.17	-46648.6
10.1492	2775.98	3100.71	2217.05	-46676
10.1558	2655.44	2976.83	2216.94	-46672.6
10.1624	2560.04	2878.2	2216.82	-46669.4
10.169	2499.94	2798.4	2216.69	-46649.7
10.1756	2444.35	2732.97	2216.57	-46639.9
10.1822	2407.6	2678.8	2216.44	-46622.4
10.1888	2385.22	2633.75	2216.31	-46599.8
10.1954	2361.86	2596.33	2216.18	-46585.7
10.202	2349.22	2565.44	2216.05	-46567.5
10.2086	2333.89	2539.94	2215.91	-46557.3
10.2152	2318.81	2518.32	2215.77	-46550.8
10.2218	2320.26	2498.53	2215.63	-46529.5
10.2284	2308.61	2478.82	2215.49	-46521.5
10.235	2306.01	2459.11	2215.34	-46504.3
10.2416	2297.56	2440.57	2215.19	-46494.2
10.2482	2284.47	2424.09	2215.04	-46490.9
10.2548	2279.22	2409.92	2214.88	-46481.9
10.2614	2273.33	2397.8	2214.73	-46475.7
10.268	2260.06	2387.31	2214.57	-46478.5
10.2746	2256.21	2378.04	2214.4	-46473.1
10.2812	2250.78	2369.73	2214.24	-46470.2
10.2878	2246.1	2362.25	2214.07	-46467.4
10.2944	2235.89	2355.55	2213.9	-46470.9
10.301	2234.72	2349.72	2213.72	-46466.2
10.3076	2225.85	2344.89	2213.55	-46470.3
10.3142	2237.19	2341.12	2213.37	-46455.2
10.3208	2231.82	2338.24	2213.18	-46457.7
10.3274	2231.49	2335.63	2213	-46455.4
10.334	2233.99	2332.26	2212.81	-46449.5
10.3406	2235.42	2327.42	2212.62	-46443.2
10.3472	2235.43	2321.62	2212.43	-46437.4
10.3538	2225.47	2315.82	2212.23	-46441.6
10.3604	2227.57	2310.66	2212.03	-46434.3
10.367	2228.66	2306.33	2211.83	-46428.9
10.3736	2233.55	2302.2	2211.62	-46419.9
10.3802	2233.81	2299.08	2211.41	-46416.5
10.3868	2220.07	2296.29	2211.2	-46427.5
10.3934	2227.8	2293.71	2210.99	-46417.1
10.4	2228.63	2291.29	2210.77	-46413.9
10.4066	2217.15	2289.02	2210.55	-46423.1
10.4132	2214.97	2286.86	2210.33	-46423.1
10.4198	2218.13	2284.82	2210.1	-46417.9
10.4264	2223.8	2282.89	2209.87	-46410.3
10.433	2203.87	2281.06	2209.64	-46428.4
10.4396	2208.88	2279.31	2209.4	-46421.7
10.4462	2218.09	2277.66	2209.16	-46410.8
10.4528	2209.52	2276.08	2208.92	-46417.8
10.4594	2205.63	2274.59	2208.68	-46420.2
10.466	2211.67	2273.17	2208.43	-46412.7
10.4726	2203.45	2271.84	2208.18	-46419.6
10.4792	2200.33	2270.59	2207.92	-46421.5
10.4858	2208.08	2269.46	2207.67	-46412.6
10.4924	2202.53	2268.53	2207.41	-46417.2
10.499	2211.76	2267.96	2207.14	-46407.4
10.5056	2202.8	2268.06	2206.88	-46416.5
10.5122	2205.94	2269.14	2206.61	-46414.4
10.5188	2216.83	2271.3	2206.33	-46405.7
10.5254	2217.66	2274.11	2206.06	-46407.7
10.532	2215.94	2276.36	2205.78	-46411.7
10.5386	2217.88	2276.35	2205.49	-46409.7
10.5452	2209.19	2273.54	2205.21	-46415.6
10.5518	2205.07	2269.35	2204.92	-46415.5
10.5584	2202.37	2265.52	2204.62	-46414.4
10.565	2197.5	2263.01	2204.33	-46416.8
10.5716	2189.02	2261.98	2204.03	-46424.2
10.5782	2188.94	2261.92	2203.73	-46424.2
10.5848	2186.81	2261.87	2203.42	-46426.3
10.5914	2188.44	2260.95	2203.11	-46423.8
10.598	2190.45	2259.04	2202.8	-46419.8
10.6046	2185.64	2256.77	2202.48	-46422.4
10.6112	2180.66	2254.69	2202.16	-46425.3
10.6178	2182.06	2253.07	2201.84	-46422.3
10.6244	2187.6	2251.9	2201.52	-46415.5
10.631	2183.1	2251.06	2201.19	-46419.2
10.6376	2186.39	2250.41	2200.86	-46415.3
10.6442	2189.4	2249.86	2200.52	-46411.7
10.6508	2179.09	2249.38	2200.18	-46421.5
10.6574	2186.09	2248.95	2199.84	-46414.1
10.664	2189.11	2248.57	2199.49	-46410.7
10.6706	2183.22	2248.24	2199.14	-46416.3
10.6772	2188.53	2247.99	2198.79	-46410.7
10.6838	2189.18	2247.85	2198.43	-46409.9
10.6904	2188.68	2247.86	2198.08	-46410.4
10.697	2190.85	2248.04	2197.71	-46408.4
10.7036	2192.2	2248.31	2197.35	-46407.4
10.7102	2196.29	2248.53	2196.98	-46403.5
10.7168	2202.03	2248.54	2196.6	-46397.7
10.7234	2204.72	2248.34	2196.23	-46394.9
10.73	2208.89	2248.21	2195.85	-46390.6
10.7366	2213	2248.53	2195.46	-46386.8
10.7432	2221.59	2249.79	2195.08	-46379.4
10.7498	2230.13	2252.58	2194.69	-46373.7
10.7564	2233.56	2257.46	2194.29	-46375.1
10.763	2244.47	2264.62	2193.9	-46371.4
10.7696	2253.85	2273.26	2193.5	-46370.6
10.7762	2254.26	2281.28	2193.09	-46378.3
10.7828	2267.56	2286.26	2192.68	-46369.9
10.7894	2276.86	2286.59	2192.27	-46361
10.796	2283.77	2281.53	2191.86	-46349
10.8026	2285.55	2273.01	2191.44	-46338.7
10.8092	2290.21	2264.59	2191.02	-46325.6
10.8158	2286.2	2257.91	2190.6	-46322.9
10.8224	2276.41	2253.74	2190.17	-46328.6
10.829	2278.13	2251.89	2189.74	-46325
10.8356	2271.29	2251.26	2189.3	-46331.2
10.8422	2257.35	2251.57	2188.86	-46345.5
10.8488	2256.89	2252.7	2188.42	-46347.1
10.8554	2255.08	2254.9	2187.97	-46351.1
10.862	2247.46	2258.57	2187.53	-46362.4
10.8686	2250.37	2263.86	2187.07	-46364.7
10.8752	2258.55	2270.2	2186.62	-46362.9
10.8818	2258.42	2275.89	2186.16	-46368.7
10.8884	2262.65	2278.49	2185.7	-46367.1
10.895	2271.01	2276.95	2185.23	-46357.2
10.9016	2273.49	2273.07	2184.76	-46350.8
10.9082	2286.16	2269.22	2184.29	-46334.3
10.9148	2291.15	2266.75	2183.81	-46326.8
10.9214	2296.98	2266.04	2183.33	-46320.3
10.928	2308.08	2266.85	2182.85	-46310
10.9346	2320.7	2268.76	2182.36	-46299.3
10.9412	2320.16	2271.46	2181.87	-46302.5
10.9478	2307.47	2274.72	2181.37	-46318.5
10.9544	2306.12	2278.39	2180.88	-46323.5
10.961	2295.72	2282.43	2180.37	-46338
10.9676	2293.84	2286.99	2179.87	-46344.4
10.9742	2296.61	2292.1	2179.36	-46346.7
10.9808	2292.86	2297.3	2178.85	-46355.7
10.9874	2299.59	2301.93	2178.34	-46353.6
10.994	2304.42	2305.89	2177.82	-46352.7
11.0006	2297.95	2309.66	2177.3	-46362.9
11.0072	2298.5	2313.68	2176.77	-46366.4
11.0138	2299.93	2318.43	2176.24	-46369.7
11.0204	2314.19	2324.32	2175.71	-46361.4
11.027	2299.9	2331.54	2175.18	-46382.9
11.0336	2311.73	2340.18	2174.64	-46379.7
11.0402	2321.86	2350.28	2174.1	-46379.7
11.0468	2327.74	2361.97	2173.55	-46385.5
11.0534	2328.41	2375.44	2173	-46398.3
11.06	2339.45	2390.99	2172.45	-46402.8
11.0666	2354.93	2409.03	2171.89	-46405.3
11.0732	2366.86	2430.05	2171.33	-46414.4
11.0798	2385.81	2454.68	2170.77	-46420.1
11.0864	2405.04	2483.74	2170.21	-46429.9
11.093	2434.93	2518.38	2169.64	-46434.7
11.0996	2468.71	2560.37	2169.07	-46442.9
11.1062	2528.98	2612.33	2168.49	-46434.6
11.1128	2599.16	2678.58	2167.91	-46430.7
11.1194	2699.49	2768.44	2167.33	-46420.2
11.126	2864.6	2906.17	2166.74	-46392.8
11.1326	3156.91	3155.68	2166.15	-46350
11.1392	3680.2	3662.2	2165.56	-46333.2
11.1458	4616.1	4684.4	2164.97	-46419.5
11.1524	6360.55	6542.71	2164.37	-46533.4
11.159	9158.03	9406.94	2163.77	-46600.1
11.1656	13194.4	12977.1	2163.16	-46133.9
11.1722	16632.1	16245.8	2162.55	-45965
11.1788	18268.6	17669.7	2161.94	-45752.3
11.1854	17195	16479.9	2161.32	-45636.2
11.192	14465.7	13845.8	2160.71	-45731.3
11.1986	11992.3	11567.2	2160.08	-45926.1
11.2052	10960.1	10786.4	2159.46	-46177.6
11.2118	11643.5	11675.4	2158.83	-46383.2
11.2184	13280.6	13473.7	2158.2	-46544.3
11.225	14461.1	14780.1	2157.57	-46670.2
11.2316	14065.6	14413.5	2156.93	-46699.1
11.2382	12484.1	12700.8	2156.29	-46568
11.2448	11002.2	11089.3	2155.65	-46438.4
11.2514	10718.2	10922.3	2155	-46555.3
11.258	12577.4	12921.8	2154.35	-46695.6
11.2646	16330.8	16928.9	2153.7	-46949.4
11.2712	21242.6	21767.8	2153.04	-46876.4
11.2778	24456.2	25385.4	2152.38	-47280.4
11.2844	25117.7	26027.2	2151.72	-47260.7
11.291	23491.7	24176.8	2151.05	-47036.4
11.2976	20975.2	21461	2150.39	-46837
11.3042	18220.2	18524.6	2149.72	-46655.6
11.3108	14952.5	15163.2	2149.04	-46561.9
11.3174	11621.8	11594.7	2148.36	-46324.1
11.324	8531.28	8435.79	2147.68	-46255.7
11.3306	6150.09	6063.77	2147	-46264.9
11.3372	4616.12	4529.02	2146.32	-46264.1
11.3438	3677.62	3656.88	2145.63	-46330.5
11.3504	3165.55	3200.03	2144.94	-46385.7
11.357	2854.45	2958.44	2144.24	-46455.2
11.3636	2682.7	2816.19	2143.54	-46484.7
11.3702	2560.9	2719.55	2142.84	-46509.9
11.3768	2489.34	2646.8	2142.14	-46508.7
11.3834	2437.66	2589.1	2141.44	-46502.7
11.39	2405.47	2542.11	2140.73	-46487.9
11.3966	2368.33	2503.16	2140.02	-46486.1
11.4032	2352.29	2470.52	2139.3	-46469.5
11.4098	2337.84	2442.92	2138.58	-46456.3
11.4164	2324.88	2419.42	2137.87	-46445.8
11.423	2316.03	2399.29	2137.14	-46434.5
11.4296	2304.46	2381.96	2136.42	-46428.7
11.4362	2295.57	2366.97	2135.69	-46422.6
11.4428	2288.36	2353.94	2134.96	-46416.8
11.4494	2288.43	2342.6	2134.23	-46405.4
11.456	2283.54	2332.72	2133.49	-46400.4
11.4626	2279.96	2324.12	2132.75	-46395.4
11.4692	2274.98	2316.65	2132.01	-46392.9
11.4758	2268.66	2310.2	2131.27	-46392.8
11.4824	2268.81	2304.68	2130.53	-46387.1
11.489	2271.69	2300.02	2129.78	-46379.6
11.4956	2272.92	2296.18	2129.03	-46374.5
11.5022	2264.96	2293.13	2128.27	-46379.4
11.5088	2272.14	2290.81	2127.52	-46369.9
11.5154	2271.8	2289.18	2126.76	-46368.6
11.522	2267.84	2288.18	2126	-46371.6
11.5286	2272.86	2287.78	2125.24	-46366.2
11.5352	2271.9	2288.01	2124.47	-46367.3
11.5418	2274.02	2288.93	2123.71	-46366.2
11.5484	2274.28	2290.62	2122.94	-46367.6
11.555	2278.81	2293.19	2122.17	-46365.6
11.5616	2280.84	2296.72	2121.39	-46367.1
11.5682	2292.65	2301.34	2120.62	-46359.9
11.5748	2289.53	2307.19	2119.84	-46368.9
11.5814	2296.08	2314.44	2119.06	-46369.6
11.588	2302.6	2323.32	2118.28	-46372
11.5946	2308.93	2334.19	2117.49	-46376.5
11.6012	2329.29	2347.46	2116.71	-46369.4
11.6078	2332.2	2363.76	2115.92	-46382.8
11.6144	2358.85	2383.87	2115.13	-46376.3
11.621	2389.39	2408.82	2114.33	-46370.7
11.6276	2416.65	2440.03	2113.54	-46374.6
11.6342	2475.83	2479.9	2112.74	-46355.3
11.6408	2554.03	2533.87	2111.94	-46331.1
11.6474	2686.11	2617.03	2111.14	-46282.2
11.654	2904.69	2769.36	2110.34	-46215.9
11.6606	3307.6	3081.61	2109.54	-46125.3
11.6672	3950.99	3716.77	2108.73	-46117
11.6738	5106.6	4880.2	2107.92	-46124.8
11.6804	6804.5	6691.03	2107.11	-46237.8
11.687	9062.43	8979.44	2106.3	-46268.3
11.6936	11264	11127.5	2105.49	-46214.8
11.7002	12201.4	12130.6	2104.68	-46280.5
11.7068	11460.5	11350.6	2103.86	-46241.3
11.7134	9525.98	9336.34	2103.04	-46161.6
11.72	7088.64	7107.78	2102.22	-46370.4
11.7266	5280.34	5332.73	2101.4	-46403.6
11.7332	4180.9	4224.29	2100.58	-46394.6
11.7398	3683.14	3695.09	2099.76	-46363.2
11.7464	3604.35	3577.6	2098.93	-46324.5
11.753	3878.39	3799.99	2098.11	-46272.8
11.7596	4606.23	4497.53	2097.28	-46242.5
11.7662	6087.5	6073.08	2096.45	-46336.8
11.7728	8771.07	9137.67	2095.62	-46717.8
11.7794	13861.5	14179	2094.79	-46668.8
11.786	21077	20960.3	2093.95	-46234.5
11.7926	29107.2	27950	2093.12	-45194
11.7992	33812	32228	2092.28	-44767.2
11.8058	33074	31138.2	2091.45	-44415.4
11.8124	27058.8	25421.3	2090.61	-44713.7
11.819	19226.8	18203.9	2089.77	-45328.3
11.8256	12647.8	11942.3	2088.93	-45645.7
11.8322	8192.2	7633.83	2088.09	-45792.9
11.8388	5568.4	5160.53	2087.25	-45943.4
11.8454	4201.1	3919.58	2086.41	-46069.7
11.852	3439.01	3332.2	2085.57	-46244.4
11.8586	3038.29	3038.07	2084.72	-46351
11.8652	2787.91	2866.14	2083.88	-46429.5
11.8718	2637.41	2748.59	2083.03	-46462.4
11.8784	2542.73	2659.99	2082.19	-46468.5
11.885	2477.5	2590.07	2081.34	-46463.8
11.8916	2441.33	2534.02	2080.49	-46443.9
11.8982	2405.1	2488.92	2079.64	-46435.1
11.9048	2382.1	2452.61	2078.79	-46421.8
11.9114	2377.15	2423.38	2077.95	-46397.5
11.918	2354.4	2399.88	2077.1	-46396.7
11.9246	2340.77	2381.09	2076.25	-46391.6
11.9312	2336.36	2366.28	2075.39	-46381.2
11.9378	2326.53	2354.92	2074.54	-46379.6
11.9444	2332.96	2346.69	2073.69	-46365
11.951	2336.18	2341.38	2072.84	-46356.4
11.9576	2321.26	2338.94	2071.99	-46368.9
11.9642	2330.22	2339.39	2071.14	-46360.4
11.9708	2335.95	2342.91	2070.29	-46358.2
11.9774	2346.82	2349.75	2069.43	-46354.2
11.984	2350.07	2360.29	2068.58	-46361.5
11.9906	2368.28	2375.07	2067.73	-46358
11.9972	2386.82	2394.9	2066.88	-46359.3
12.0038	2418	2421.12	2066.02	-46354.4
12.0104	2464.27	2455.78	2065.17	-46342.8
12.017	2541.23	2502.09	2064.32	-46312.1
12.0236	2635.06	2566.38	2063.47	-46282.6
12.0302	2800.52	2664.26	2062.62	-46215
12.0368	3075.77	2837.69	2061.77	-46113.2
12.0434	3548.1	3189.73	2060.92	-45992.9
12.05	4403.81	3928.72	2060.07	-45876.2
12.0566	5829.77	5369.32	2059.22	-45890.8
12.0632	8360.31	7804.45	2058.37	-45795.4
12.0698	11811.2	11222.2	2057.52	-45762.2
12.0764	16116.1	14988.5	2056.67	-45223.6
12.083	18857.4	17720.8	2055.82	-45214.7
12.0896	19397	17862.2	2054.97	-44816.4
12.0962	16727.6	15335.1	2054.13	-44958.7
12.1028	12668.2	11654.3	2053.28	-45337.3
12.1094	8939.02	8275.16	2052.44	-45687.4
12.116	6487.69	5944.02	2051.59	-45807.6
12.1226	5223.06	4821.79	2050.75	-45950
12.1292	5047.51	4799.92	2049.91	-46103.7
12.1358	5737.67	5729.84	2049.07	-46343.4
12.1424	7285.23	7411.44	2048.23	-46477.5
12.149	9191.91	9421.49	2047.39	-46580.8
12.1556	10797.7	10979	2046.55	-46532.6
12.1622	10970.2	11167.7	2045.71	-46548.8
12.1688	9727.38	9817.51	2044.88	-46441.4
12.1754	7779.67	7718.74	2044.04	-46290.3
12.182	5848.59	5706.3	2043.21	-46209
12.1886	4453.36	4211.77	2042.38	-46109.7
12.1952	3510.14	3294.08	2041.55	-46135.2
12.2018	2974.74	2807.02	2040.72	-46183.5
12.2084	2670.36	2568.07	2039.9	-46249
12.215	2494.73	2447.6	2039.07	-46304.1
12.2216	2385.81	2378.15	2038.25	-46343.6
12.2282	2322.74	2331.31	2037.43	-46359.8
12.2348	2269.04	2296.46	2036.61	-46378.7
12.2414	2242.32	2269.75	2035.79	-46378.7
12.248	2222.04	2249.32	2034.97	-46378.5
12.2546	2214	2233.33	2034.16	-46370.6
12.2612	2211.47	2219.34	2033.35	-46359.1
12.2678	2207.8	2204.93	2032.54	-46348.4
12.2744	2194.2	2189.59	2031.73	-46346.6
12.281	2180.02	2174.71	2030.93	-46345.9
12.2876	2174.71	2161.67	2030.12	-46338.2
12.2942	2159.27	2150.9	2029.32	-46342.9
12.3008	2150.98	2141.98	2028.52	-46342.2
12.3074	2145.75	2134.18	2027.73	-46339.7
12.314	2123.04	2127.07	2026.94	-46355.3
12.3206	2122.81	2120.47	2026.14	-46348.9
12.3272	2112.64	2114.22	2025.36	-46352.8
12.3338	2104.64	2108.32	2024.57	-46354.9
12.3404	2095.69	2102.88	2023.79	-46358.4
12.347	2095.63	2097.98	2023.01	-46353.6
12.3536	2097.35	2093.6	2022.23	-46347.5
12.3602	2090.09	2089.69	2021.46	-46350.8
12.3668	2092.89	2086.15	2020.68	-46344.5
12.3734	2085.64	2082.91	2019.92	-46348.5
12.38	2089.99	2079.89	2019.15	-46341.1
12.3866	2088.65	2077.07	2018.39	-46339.7
12.3932	2074.07	2074.43	2017.63	-46351.6
12.3998	2073.32	2071.97	2016.88	-46349.9
12.4064	2072.09	2069.7	2016.12	-46348.8
12.413	2069.51	2067.67	2015.37	-46349.4
12.4196	2071.91	2065.95	2014.63	-46345.3
12.4262	2059.9	2064.57	2013.89	-46355.9
12.4328	2069.92	2063.46	2013.15	-46344.8
12.4394	2059.49	2062.41	2012.42	-46354.2
12.446	2060.44	2061.05	2011.69	-46351.9
12.4526	2057.31	2059.1	2010.96	-46353
12.4592	2058.4	2056.69	2010.24	-46349.5
12.4658	2055.79	2054.21	2009.52	-46349.7
12.4724	2053.43	2051.93	2008.8	-46349.7
12.479	2055.58	2049.95	2008.09	-46345.6
12.4856	2054.09	2048.27	2007.38	-46345.4
12.4922	2052.56	2046.84	2006.68	-46345.5
12.4988	2052.66	2045.6	2005.98	-46344.2
12.5054	2053.14	2044.49	2005.29	-46342.6
12.512	2052.67	2043.43	2004.6	-46342
12.5186	2050.08	2042.32	2003.92	-46343.5
12.5252	2048.61	2041.11	2003.24	-46343.7
12.5318	2051.08	2039.83	2002.56	-46340
12.5384	2048.2	2038.61	2001.89	-46341.7
12.545	2047.69	2037.52	2001.22	-46341.1
12.5516	2049.9	2036.62	2000.56	-46338
12.5582	2046.38	2035.92	1999.91	-46340.8
12.5648	2044.98	2035.4	1999.26	-46341.7
12.5714	2045.21	2034.94	1998.61	-46341
12.578	2041.83	2034.34	1997.97	-46343.7
12.5846	2043.32	2033.44	1997.33	-46341.4
12.5912	2041.39	2032.28	1996.7	-46342.1
12.5978	2046.71	2031.07	1996.08	-46335.6
12.6044	2042.93	2029.94	1995.46	-46338.2
12.611	2041.86	2028.96	1994.84	-46338.3
12.6176	2043.43	2028.14	1994.23	-46335.9
12.6242	2037.91	2027.43	1993.63	-46340.8
12.6308	2038.49	2026.82	1993.03	-46339.6
12.6374	2036.86	2025.58	1992.44	-46340
12.644	2042.47	2025.1	1991.86	-46333.9
12.6506	2044.13	2024.67	1991.28	-46331.8
12.6572	2044.58	2024.28	1990.7	-46330.9
12.6638	2042.42	2023.9	1990.14	-46332.7
12.6704	2044.82	2023.53	1989.58	-46330
12.677	2035.89	2023.18	1989.02	-46338.5
12.6836	2040.76	2022.88	1988.47	-46333.4
12.6902	2044.03	2022.64	1987.93	-46329.8
12.6968	2043.09	2022.46	1987.4	-46330.6
12.7034	2045.46	2021.62	1986.87	-46327.4
12.71	2040.48	2021.53	1986.35	-46332.3
12.7166	2045.08	2021.49	1985.83	-46327.7
12.7232	2042.63	2021.51	1985.32	-46330.1
12.7298	2038.24	2021.6	1984.82	-46334.6
12.7364	2041.42	2021.75	1984.33	-46331.6
12.743	2037.97	2021.97	1983.84	-46335.3
12.7496	2043.46	2022.28	1983.36	-46330.1
12.7562	2045.92	2022.66	1982.88	-46328
12.7628	2047.34	2023.13	1982.42	-46327
12.7694	2048.83	2023.69	1981.96	-46326.1
12.776	2049.4	2024.35	1981.51	-46326.2
12.7826	2056.73	2025.11	1981.07	-46319.6
12.7892	2041.49	2025.99	1980.63	-46335.7
12.7958	2051.15	2027	1980.2	-46327.1
12.8024	2055.33	2028.14	1979.78	-46324.1
12.809	2050.2	2029.44	1979.37	-46330.5
12.8156	2053.96	2030.9	1978.97	-46328.2
12.8222	2046.66	2032.55	1978.57	-46337.1
12.8288	2056.55	2034.4	1978.19	-46329.1
12.8354	2057.48	2036.48	1977.81	-46330.2
12.842	2059.68	2038.82	1977.44	-46330.4
12.8486	2058.21	2041.44	1977.07	-46334.5
12.8552	2063.03	2044.39	1976.72	-46332.6
12.8618	2068.74	2047.7	1976.37	-46330.2
12.8684	2067.9	2051.44	1976.04	-46334.8
12.875	2078.35	2055.65	1975.71	-46328.5
12.8816	2075.35	2060.43	1975.39	-46336.3
12.8882	2086.7	2065.87	1975.08	-46330.4
12.8948	2091.94	2072.11	1974.78	-46331.4
12.9014	2087.49	2079.37	1974.49	-46343.1
12.908	2105.16	2087.99	1974.21	-46334.1
12.9146	2110.48	2098.45	1973.94	-46339.2
12.9212	2115.13	2111.29	1973.67	-46347.4
12.9278	2127.28	2126.9	1973.42	-46350.9
12.9344	2146.28	2145.28	1973.17	-46350.2
12.941	2160.38	2165.77	1972.94	-46356.6
12.9476	2183.3	2187.33	1972.72	-46355.3
12.9542	2216.81	2209.9	1972.5	-46344.3
12.9608	2244.42	2235.68	1972.3	-46342.5
12.9674	2283.94	2268.03	1972.1	-46335.3
12.974	2338.64	2310.54	1971.92	-46323.1
12.9806	2404.28	2368.05	1971.75	-46315
12.9872	2494.33	2450.05	1971.58	-46307
12.9938	2651.76	2580.24	1971.43	-46279.7
13.0004	2931.83	2817.34	1971.29	-46236.7
13.007	3403.46	3286.27	1971.16	-46234.1
13.0136	4264.7	4197.77	1971.04	-46284.3
13.0202	5612.61	5806.65	1970.93	-46545.3
13.0268	7919.27	8274.14	1970.83	-46706.1
13.0334	10953.8	11470.1	1970.74	-46867.6
13.04	14339	14813	1970.66	-46825.3
13.0466	16923.6	17322.9	1970.6	-46750.5
13.0532	18526.5	18365.8	1970.54	-46190.5
13.0598	19096.2	18197.3	1970.5	-45452.4
13.0664	18512.8	17017	1970.47	-44855.5
13.073	16376.8	14665.9	1970.45	-44640.4
13.0796	13094.2	11523.7	1970.44	-44780.7
13.0862	9610.04	8436.92	1970.45	-45178.1
13.0928	6714.57	5981.1	1970.47	-45617.8
13.0994	4754.85	4325.51	1970.5	-45921.9
13.106	3619.34	3357.6	1970.54	-46089.5
13.1126	2997.34	2849.12	1970.59	-46203
13.1192	2641.73	2591.92	1970.66	-46301.4
13.1258	2439.04	2453.55	1970.74	-46365.7
13.1324	2322.13	2368.06	1970.83	-46397.2
13.139	2243.67	2307.75	1970.93	-46415.3
13.1456	2191.5	2261.67	1971.05	-46421.4
13.1522	2156.36	2224.6	1971.18	-46419.5
13.1588	2135.29	2195.01	1971.32	-46411
13.1654	2109.3	2170.73	1971.48	-46412.7
13.172	2097.21	2150.62	1971.65	-46404.7
13.1786	2079.1	2133.81	1971.83	-46406
13.1852	2072.09	2119.67	1972.02	-46398.8
13.1918	2062.91	2107.67	1972.23	-46396
13.1984	2051.02	2097.44	1972.46	-46397.7
13.205	2046.46	2088.71	1972.7	-46393.5
13.2116	2040.87	2081.36	1972.95	-46391.7
13.2182	2042.42	2075.36	1973.21	-46384.2
13.2248	2041	2070.57	1973.49	-46380.8
13.2314	2039.12	2066.72	1973.79	-46378.8
13.238	2029.86	2063.27	1974.09	-46384.7
13.2446	2029.93	2059.61	1974.42	-46380.9
13.2512	2019.29	2055.53	1974.75	-46387.5
13.2578	2025.63	2051.41	1975.11	-46377
13.2644	2022.66	2047.69	1975.47	-46376.3
13.271	2014.85	2044.62	1975.86	-46381
13.2776	2019.71	2042.22	1976.25	-46373.8
13.2842	2019.48	2040.39	1976.67	-46372.2
13.2908	2018.06	2038.99	1977.09	-46372.2
13.2974	2015.34	2037.89	1977.54	-46373.8
13.304	2010.74	2037.02	1978	-46377.5
13.3106	2015.52	2036.38	1978.47	-46372.1
13.3172	2017.71	2036.06	1978.96	-46369.6
13.3238	2011.92	2036.15	1979.47	-46375.5
13.3304	2013.65	2036.7	1979.99	-46374.3
13.337	2005.02	2037.66	1980.53	-46383.9
13.3436	2012.03	2038.83	1981.08	-46378
13.3502	2008.29	2039.89	1981.65	-46382.8
13.3568	2006.55	2040.56	1982.24	-46385.3
13.3634	2007.23	2040.96	1982.84	-46385
13.37	2005.95	2041.4	1983.46	-46386.7
13.3766	1998.93	2042.21	1984.1	-46394.5
13.3832	2012.18	2043.49	1984.75	-46382.6
13.3898	2004.51	2045.19	1985.43	-46391.9
13.3964	2006.38	2047.15	1986.12	-46392
13.403	2010.42	2049.25	1986.82	-46390.1
13.4096	2007.51	2051.57	1987.55	-46395.3
13.4162	2008.34	2054.24	1988.29	-46397.1
13.4228	2010.72	2057.44	1989.05	-46398
13.4294	2018.83	2061.31	1989.82	-46393.7
13.436	2008.73	2066.03	1990.62	-46408.5
13.4426	2026.41	2071.74	1991.43	-46396.6
13.4492	2024.28	2078.5	1992.26	-46405.5
13.4558	2033.1	2086.15	1993.11	-46404.3
13.4624	2025.3	2094.28	1993.98	-46420.2
13.469	2033.44	2102.43	1994.86	-46420.2
13.4756	2044.39	2110.52	1995.77	-46417.4
13.4822	2048.62	2119.17	1996.69	-46421.8
13.4888	2057.54	2129.36	1997.64	-46423.1
13.4954	2073.38	2141.87	1998.6	-46419.7
13.502	2086.51	2157.36	1999.58	-46422.1
13.5086	2105.65	2176.44	2000.58	-46422
13.5152	2118.87	2199.87	2001.6	-46432.2
13.5218	2154.4	2228.73	2002.64	-46425.6
13.5284	2191.47	2264.71	2003.7	-46424.5
13.535	2248.97	2310.55	2004.78	-46412.8
13.5416	2340.48	2371.66	2005.88	-46382.4
13.5482	2477.29	2461.24	2007	-46335.2
13.5548	2694.97	2614.23	2008.14	-46270.5
13.5614	3070.18	2916.03	2009.3	-46197.1
13.568	3698.06	3540.91	2010.48	-46194.1
13.5746	4832.1	4762.83	2011.69	-46282
13.5812	6628.22	6865.59	2012.91	-46588.6
13.5878	9408.67	9916.03	2014.15	-46858.6
13.5944	12799.9	13482.4	2015.42	-47033.8
13.601	15903.9	16471.2	2016.7	-46918.5
13.6076	16973.3	17390.8	2018.01	-46768.8
13.6142	15770.1	15646.4	2019.34	-46227.6
13.6208	12795.2	12310.9	2020.69	-45866.9
13.6274	9310.78	8830.8	2022.06	-45871.3
13.634	6599.01	6079.58	2023.46	-45831.8
13.6406	4778.69	4296.67	2024.87	-45869.2
13.6472	3688.26	3310.72	2026.31	-45973.7
13.6538	3043.9	2822.03	2027.77	-46129.4
13.6604	2684.59	2585.61	2029.26	-46252.3
13.667	2455.02	2460.07	2030.76	-46356.3
13.6736	2320.83	2381.43	2032.29	-46411.8
13.6802	2236.23	2325.36	2033.85	-46440.4
13.6868	2176.8	2282.85	2035.42	-46457.3
13.6934	2134.47	2249.85	2037.02	-46466.6

## Sheet: 1e
Binding Energy (eV)	Spectrum	Composite Spectrum	C-C	C-O	C=O	O-C=O	(CO3)2-
292.537	168.611	173.587	168.401	168.03	168.039	168.082	172.515
292.437	171.389	173.949	168.392	168.012	168.022	168.07	172.842
292.337	161.111	174.363	168.39	168	168.011	168.066	173.22
292.237	160	174.835	168.389	167.989	168.002	168.063	173.653
292.137	173.056	175.375	168.38	167.971	167.984	168.053	174.151
292.037	158.611	176.027	168.382	167.961	167.976	168.053	174.759
291.937	157.778	176.827	168.384	167.953	167.969	168.055	175.513
291.837	163.611	177.843	168.384	167.941	167.959	168.055	176.48
291.737	166.111	179.19	168.382	167.927	167.947	168.055	177.773
291.637	171.944	181.035	168.378	167.911	167.932	168.053	179.562
291.537	173.333	183.631	168.374	167.894	167.917	168.053	182.099
291.437	185.556	187.324	168.363	167.87	167.895	168.047	185.728
291.337	181.944	192.595	168.356	167.848	167.876	168.047	190.929
291.237	206.389	200.021	168.334	167.811	167.842	168.035	198.282
291.137	204.444	210.328	168.314	167.777	167.81	168.027	208.508
291.037	239.167	224.266	168.274	167.721	167.758	168.003	222.359
290.937	247.222	242.609	168.231	167.66	167.701	167.978	240.608
290.837	278.056	265.97	168.169	167.582	167.626	167.941	263.866
290.737	289.167	294.71	168.102	167.496	167.545	167.903	292.492
290.637	337.5	328.718	168.006	167.382	167.435	167.844	326.376
290.537	353.056	367.354	167.903	167.258	167.316	167.784	364.874
290.437	412.222	409.257	167.764	167.099	167.162	167.701	406.624
290.337	464.167	452.388	167.595	166.908	166.977	167.599	449.583
290.237	515.833	494.027	167.396	166.685	166.762	167.485	491.026
290.137	532.5	530.928	167.188	166.454	166.538	167.386	527.7
290.037	558.333	559.55	166.967	166.207	166.3	167.309	556.053
289.937	587.222	576.634	166.73	165.944	166.046	167.275	572.802
289.837	566.667	580.026	166.508	165.695	165.808	167.356	575.748
289.737	581.111	569.333	166.281	165.438	165.563	167.608	564.425
289.637	560.833	546.207	166.069	165.195	165.333	168.18	540.353
289.537	521.111	513.771	165.884	164.978	165.132	169.28	506.46
289.437	483.611	475.804	165.727	164.786	164.957	171.173	466.257
289.337	427.778	436.072	165.608	164.631	164.822	174.179	423.2
289.237	407.5	397.832	165.506	164.491	164.704	178.562	380.26
289.137	366.111	363.61	165.434	164.379	164.617	184.488	339.807
289.037	336.667	334.944	165.386	164.288	164.554	191.841	303.488
288.937	308.889	312.303	165.36	164.217	164.517	200.135	272.256
288.837	288.889	295.078	165.352	164.162	164.5	208.427	246.434
288.737	276.111	281.702	165.359	164.119	164.501	215.322	225.847
288.637	267.222	270.028	165.379	164.085	164.519	219.188	209.973
288.537	278.056	258.156	165.4	164.049	164.545	218.837	198.084
288.437	253.889	245.418	165.445	164.034	164.602	214.377	189.423
288.337	260	232.335	165.495	164.021	164.675	207.066	183.229
288.237	229.722	219.916	165.576	164.035	164.794	198.553	178.874
288.137	218.333	208.975	165.675	164.063	164.955	190.168	175.82
288.037	215.278	200.007	165.79	164.103	165.17	182.789	173.66
287.937	213.056	193.184	165.922	164.155	165.467	176.85	172.101
287.837	205	188.432	166.076	164.225	165.898	172.427	170.942
287.737	216.389	185.515	166.241	164.305	166.532	169.332	170.038
287.637	202.778	184.205	166.437	164.413	167.516	167.287	169.314
287.537	217.222	184.322	166.649	164.541	169.02	165.968	168.7
287.437	194.167	185.871	166.904	164.727	171.325	165.14	168.184
287.337	215	188.957	167.179	164.972	174.711	164.587	167.717
287.237	213.056	193.837	167.493	165.345	179.509	164.204	167.3
287.137	225.278	200.786	167.845	165.936	185.969	163.91	166.915
287.037	235	210.045	168.249	166.922	194.189	163.667	166.557
286.937	245.833	221.73	168.721	168.593	204.004	163.453	166.22
286.837	242.5	235.801	169.303	171.407	214.909	163.266	165.911
286.737	271.111	252.003	170.031	175.986	225.956	163.08	165.605
286.637	280.833	269.938	171.023	183.184	235.808	162.902	165.313
286.537	290	289.118	172.466	193.987	242.809	162.731	165.031
286.437	315.278	309.309	174.676	209.379	245.409	162.553	164.75
286.337	322.222	331.146	178.204	230.143	242.933	162.379	164.477
286.237	348.611	356.317	183.891	256.519	235.971	162.195	164.201
286.137	385.833	387.008	192.995	287.925	226.017	161.994	163.912
286.037	430	425.027	207.274	322.741	214.737	161.771	163.605
285.937	458.333	471.328	229.011	358.272	203.518	161.535	163.29
285.837	505	525.926	260.87	390.902	193.304	161.273	162.955
285.737	583.889	588.074	305.623	416.551	184.619	160.965	162.577
285.637	664.167	656.594	365.695	431.43	177.649	160.61	162.157
285.537	749.444	730.279	442.477	433.021	172.309	160.205	161.689
285.437	836.389	808.165	535.598	420.977	168.348	159.748	161.174
285.337	902.5	889.134	642.293	397.278	165.462	159.252	160.622
285.237	966.944	970.861	757.013	365.459	163.342	158.718	160.035
285.137	1058.89	1048.9	871.5	329.575	161.712	158.128	159.395
285.037	1120.56	1116.53	975.441	293.434	160.395	157.501	158.721
284.937	1142.5	1165.38	1057.6	260.053	159.283	156.861	158.037
284.837	1155.83	1186.9	1107.6	231.369	158.297	156.215	157.348
284.737	1152.22	1174.78	1118.3	208.247	157.395	155.571	156.665
284.637	1098.89	1127.27	1088.04	190.673	156.58	154.962	156.017
284.537	986.667	1048.1	1021.23	178.028	155.872	154.423	155.442
284.437	934.722	945.177	926.724	169.318	155.222	153.917	154.902
284.337	798.611	828.593	815.64	163.587	154.677	153.496	154.448
284.237	670.278	708.468	698.993	159.94	154.229	153.155	154.076
284.137	595.278	593.563	586.246	157.642	153.842	152.862	153.753
284.037	484.722	490.462	484.488	156.215	153.535	152.637	153.5
283.937	414.167	403.088	397.974	155.301	153.281	152.457	153.292
283.837	344.722	332.86	328.328	154.698	153.08	152.32	153.13
283.737	290	279.131	275.023	154.277	152.92	152.218	153.003
283.637	266.389	239.867	236.091	153.956	152.78	152.13	152.892
283.537	223.889	212.38	208.879	153.71	152.673	152.07	152.808
283.437	225.278	193.837	190.572	153.496	152.57	152.008	152.725
283.337	183.333	181.737	178.681	153.33	152.497	151.973	152.67
283.237	177.222	174.006	171.135	153.185	152.432	151.942	152.619
283.137	171.111	169.109	166.405	153.058	152.374	151.915	152.573
283.037	154.444	165.982	163.429	152.953	152.329	151.899	152.538
282.937	158.056	163.913	161.498	152.855	152.285	151.881	152.503
282.837	166.667	162.465	160.175	152.76	152.237	151.857	152.462
282.737	150.833	161.396	159.221	152.683	152.202	151.844	152.433
282.637	148.889	160.551	158.483	152.613	152.17	151.831	152.405
282.537	164.167	159.84	157.87	152.54	152.13	151.81	152.369
282.437	166.667	159.226	157.345	152.47	152.09	151.787	152.331
282.337	157.5	158.689	156.892	152.41	152.057	151.77	152.3
282.237	134.444	158.225	156.505	152.368	152.04	151.767	152.285
282.137	150.556	157.798	156.15	152.32	152.014	151.755	152.259
282.037	148.056	157.413	155.833	152.276	151.99	151.744	152.236

## Sheet: 1f
Binding Energy (eV)	Spectrum	Composite Spectrum	C=O	C-O	M-O	–OH
537.037	265.278	261.299	261.296	261.299	261.296	261.296
536.937	264.722	261.255	261.25	261.255	261.25	261.25
536.837	266.667	261.211	261.202	261.211	261.202	261.202
536.737	249.722	261.18	261.165	261.18	261.165	261.165
536.637	253.056	261.153	261.125	261.153	261.125	261.125
536.537	269.444	261.122	261.076	261.122	261.076	261.076
536.437	262.778	261.108	261.03	261.108	261.03	261.03
536.337	259.444	261.115	260.987	261.115	260.987	260.987
536.237	250.278	261.157	260.949	261.157	260.949	260.949
536.137	268.611	261.232	260.9	261.232	260.9	260.9
536.037	264.167	261.376	260.854	261.376	260.854	260.854
535.937	260	261.618	260.81	261.618	260.81	260.81
535.837	278.056	261.986	260.755	261.986	260.755	260.755
535.737	257.778	262.559	260.713	262.559	260.712	260.712
535.637	271.389	263.387	260.662	263.387	260.661	260.661
535.537	279.722	264.565	260.605	264.565	260.605	260.605
535.437	271.944	266.218	260.555	266.217	260.554	260.554
535.337	276.944	268.473	260.501	268.471	260.499	260.499
535.237	273.056	271.497	260.451	271.492	260.447	260.447
535.137	289.167	275.457	260.393	275.448	260.384	260.384
535.037	280.833	280.566	260.345	280.548	260.327	260.327
534.937	286.667	287.019	260.302	286.982	260.266	260.266
534.837	289.722	295.017	260.273	294.947	260.203	260.203
534.737	311.389	304.733	260.259	304.6	260.126	260.126
534.637	325	316.321	260.288	316.073	260.041	260.041
534.537	331.389	329.889	260.401	329.438	259.951	259.951
534.437	335	345.482	260.664	344.677	259.858	259.858
534.337	343.333	363.077	261.172	361.666	259.761	259.761
534.237	361.667	382.585	262.075	380.161	259.651	259.651
534.137	384.444	403.88	263.608	399.798	259.527	259.527
534.037	405.278	426.835	266.128	420.097	259.389	259.389
533.937	443.889	451.363	270.135	440.454	259.227	259.227
533.837	479.722	477.511	276.355	460.196	259.041	259.041
533.737	495.556	505.555	285.789	478.611	258.845	258.845
533.637	530	536.063	299.736	494.952	258.626	258.627
533.537	555.556	570.03	319.889	508.531	258.391	258.393
533.437	601.111	608.928	348.326	518.726	258.127	258.13
533.337	633.056	654.787	387.552	525.072	257.842	257.848
533.237	707.5	710.125	440.391	527.231	257.509	257.52
533.137	780.278	777.924	509.942	525.089	257.128	257.15
533.037	889.167	861.4	599.332	518.704	256.677	256.719
532.937	1013.33	963.765	711.49	508.343	256.146	256.224
532.837	1127.5	1087.87	848.81	494.462	255.541	255.683
532.737	1264.44	1235.75	1012.71	477.635	254.847	255.101
532.637	1435.56	1408.17	1203.25	458.521	254.043	254.486
532.537	1705	1604.16	1418.68	437.789	253.064	253.821
532.437	1852.78	1820.91	1655.39	416.246	251.99	253.254
532.337	2137.5	2053.22	1907.4	394.492	250.731	252.798
532.237	2300.56	2293.93	2166.78	373.213	249.367	252.674
532.137	2657.5	2533.79	2423.6	352.784	247.772	252.949
532.037	2826.67	2762.46	2666.89	333.711	246.067	253.996
531.937	3018.33	2968.88	2885	316.237	244.238	256.121
531.837	3222.5	3142.29	3066.65	300.494	242.278	259.702
531.737	3331.95	3273.3	3201.97	286.579	240.246	265.246
531.637	3400.83	3354.61	3283.22	274.465	238.17	273.265
531.537	3405.56	3381.82	3305.63	264.076	236.09	284.296
531.437	3349.17	3353.82	3267.8	255.287	234.048	298.834
531.337	3235	3272.92	3171.86	247.945	232.079	317.272
531.237	3101.95	3144.52	3023.24	241.862	230.196	339.81
531.137	2917.5	2976.64	2830.2	236.875	228.434	366.428
531.037	2711.11	2779.03	2603.03	232.817	226.807	396.784
530.937	2450.28	2562.27	2353.17	229.558	225.353	430.211
530.837	2278.61	2336.68	2092.14	226.902	224.02	465.587
530.737	2051.67	2111.71	1830.9	224.765	222.86	501.553
530.637	1794.17	1895.18	1578.97	223.074	221.923	536.473
530.537	1630.28	1692.81	1343.9	221.691	221.209	568.478
530.437	1446.39	1508.34	1131.18	220.573	220.843	595.772
530.337	1289.17	1343.55	944.094	219.66	221.007	616.687
530.237	1169.44	1198.69	783.943	218.894	221.994	629.866
530.137	1045.28	1072.99	650.364	218.256	224.282	634.436
530.037	948.889	965.076	541.693	217.711	228.504	630.047
529.937	865.556	873.464	455.403	217.242	235.449	616.944
529.837	798.333	796.788	388.48	216.829	245.955	595.922
529.737	763.611	733.866	337.743	216.447	260.728	568.238
529.637	730.278	683.601	300.129	216.091	280.119	535.507
529.537	724.722	644.682	272.828	215.743	303.813	499.51
529.437	700.833	615.356	253.43	215.411	330.664	462.075
529.337	659.722	593.225	239.933	215.108	358.605	424.897
529.237	631.944	575.287	230.716	214.822	384.808	389.404
529.137	585.556	558.282	224.544	214.568	406.152	356.719
529.037	577.222	539.152	220.459	214.318	419.76	327.57
528.937	522.5	515.693	217.81	214.105	423.706	302.386
528.837	463.611	486.917	216.121	213.929	417.391	281.263
528.737	415.833	453.216	215.056	213.785	401.695	264.035
528.637	388.611	416.193	214.381	213.658	378.777	250.35
528.537	341.111	378.227	213.965	213.562	351.608	239.777
528.437	314.444	341.837	213.703	213.483	323.291	231.809
528.337	290.278	309.177	213.538	213.419	296.523	225.954
528.237	264.167	281.664	213.435	213.373	273.213	221.762
528.137	259.722	259.851	213.361	213.33	254.325	218.823
528.037	243.611	243.554	213.313	213.296	240.018	216.816
527.937	239.444	232.053	213.274	213.266	229.838	215.473
527.837	241.667	224.37	213.238	213.234	223.013	214.588
527.737	227.5	219.515	213.213	213.212	218.701	214.024
527.637	223.611	216.602	213.192	213.191	216.124	213.668
527.537	209.167	214.945	213.181	213.181	214.671	213.455
527.437	210.833	214.044	213.169	213.169	213.889	213.323
527.337	227.222	213.563	213.146	213.146	213.478	213.231
527.237	223.889	213.317	213.126	213.126	213.271	213.172
527.137	212.222	213.198	213.113	213.113	213.174	213.137
527.037	228.889	213.126	213.09	213.09	213.114	213.102
526.937	205.278	213.097	213.081	213.081	213.09	213.088
526.837	215.556	213.073	213.067	213.067	213.07	213.07
526.737	211.111	213.057	213.054	213.054	213.056	213.056
526.637	207.222	213.046	213.045	213.045	213.045	213.046
526.537	201.667	213.039	213.039	213.039	213.039	213.039
526.437	201.667	213.033	213.033	213.033	213.033	213.033
526.337	213.333	213.02	213.02	213.02	213.02	213.02
526.237	192.5	213.02	213.02	213.02	213.02	213.02
526.137	219.722	213.002	213.002	213.002	213.002	213.002
526.037	210	212.991	212.991	212.991	212.991	212.991
525.937	213.889	212.977	212.977	212.977	212.977	212.977
525.837	213.889	212.963	212.963	212.963	212.963	212.963

## Sheet: 2a
Specific Capacity (mAh g-1)	Potential (V vs. Li+/Li)	Specific Capacity (mAh g-1)	Potential (V vs. Li+/Li)	Specific Capacity (mAh g-1)	Potential (V vs. Li+/Li)	Specific Capacity (mAh g-1)	Potential (V vs. Li+/Li)	Specific Capacity (mAh g-1)	Potential (V vs. Li+/Li)	Specific Capacity (mAh g-1)	Potential (V vs. Li+/Li)	Specific Capacity (mAh g-1)	Potential (V vs. Li+/Li)
0	3.354	0	2.846	0	2.854	0	2.903	0	3.589	0	3.597	0	3.607
3.388	3.718	3.388	3.623	3.388	3.629	0.005	2.927	0.006	3.606	0.006	3.615	0.006	3.625
6.777	3.711	6.777	3.631	6.777	3.637	0.009	2.949	0.012	3.62	0.012	3.629	0.011	3.642
10.165	3.706	10.165	3.637	10.165	3.644	0.013	2.97	0.022	3.632	0.02	3.642	0.018	3.657
13.553	3.703	13.553	3.645	13.553	3.651	0.018	2.991	0.042	3.643	0.032	3.654	0.027	3.669
16.942	3.702	16.942	3.653	16.942	3.659	0.022	3.011	0.136	3.653	0.065	3.664	0.041	3.681
20.33	3.701	20.33	3.661	20.33	3.667	0.027	3.031	0.508	3.663	0.251	3.674	0.075	3.691
23.719	3.701	23.719	3.67	23.719	3.675	0.032	3.051	1.652	3.673	0.86	3.684	0.245	3.701
27.107	3.702	27.107	3.68	27.107	3.683	0.036	3.07	4.681	3.683	2.716	3.694	0.748	3.711
30.496	3.703	30.496	3.689	30.496	3.691	0.041	3.089	9.178	3.694	6.787	3.704	1.888	3.721
33.884	3.704	33.884	3.698	33.884	3.699	0.046	3.108	13.773	3.704	11.312	3.714	4.742	3.732
37.273	3.706	37.273	3.707	37.273	3.708	0.051	3.126	18.195	3.714	15.914	3.725	8.971	3.742
40.661	3.708	40.661	3.715	40.661	3.715	0.057	3.145	22.614	3.724	20.39	3.735	13.357	3.752
44.05	3.71	44.05	3.723	44.05	3.723	0.062	3.163	27.318	3.734	24.994	3.745	17.852	3.762
47.438	3.713	47.438	3.73	47.438	3.73	0.067	3.18	32.187	3.744	29.777	3.755	22.32	3.772
50.826	3.717	50.826	3.738	50.826	3.738	0.072	3.197	37.199	3.754	34.82	3.765	27.008	3.782
54.215	3.72	54.215	3.745	54.215	3.745	0.078	3.214	42.129	3.764	39.699	3.775	31.781	3.792
57.603	3.724	57.603	3.752	57.603	3.752	0.084	3.231	47.064	3.774	44.562	3.785	36.408	3.802
60.992	3.728	60.992	3.759	60.992	3.759	0.089	3.248	51.899	3.784	49.223	3.795	40.968	3.812
64.38	3.733	64.38	3.766	64.38	3.766	0.095	3.264	56.341	3.794	53.586	3.805	45.344	3.822
67.769	3.737	67.769	3.773	67.769	3.773	0.101	3.281	60.452	3.804	57.583	3.815	49.417	3.832
71.157	3.742	71.157	3.781	71.157	3.781	0.107	3.297	64.28	3.814	61.268	3.825	53.029	3.842
74.546	3.747	74.546	3.79	74.546	3.79	0.114	3.313	67.702	3.824	64.595	3.835	56.375	3.852
77.934	3.752	77.934	3.799	77.934	3.799	0.12	3.329	70.765	3.835	67.643	3.845	59.567	3.862
81.323	3.757	81.323	3.809	81.323	3.809	0.126	3.345	73.628	3.845	70.429	3.856	62.424	3.873
84.711	3.762	84.711	3.82	84.711	3.821	0.133	3.361	76.24	3.855	73.048	3.866	65.162	3.883
88.099	3.768	88.099	3.833	88.099	3.834	0.14	3.376	78.756	3.865	75.516	3.876	67.674	3.893
91.488	3.773	91.488	3.846	91.488	3.848	0.146	3.392	81.082	3.875	77.865	3.886	70.011	3.903
94.876	3.779	94.876	3.862	94.876	3.863	0.153	3.407	83.277	3.885	80.067	3.896	72.303	3.913
98.265	3.786	98.265	3.877	98.265	3.879	0.16	3.422	85.406	3.895	82.215	3.906	74.528	3.923
101.653	3.792	101.653	3.894	101.653	3.896	0.167	3.436	87.487	3.905	84.348	3.916	76.663	3.933
105.042	3.8	105.042	3.911	105.042	3.913	0.174	3.451	89.547	3.915	86.442	3.927	78.707	3.943
108.43	3.808	108.43	3.928	108.43	3.929	0.182	3.467	91.588	3.925	88.509	3.937	80.822	3.953
111.819	3.817	111.819	3.944	111.819	3.946	0.189	3.481	93.634	3.935	90.576	3.947	82.858	3.963
115.207	3.827	115.207	3.96	115.207	3.961	0.197	3.495	95.687	3.945	92.702	3.957	84.899	3.974
118.595	3.838	118.595	3.975	118.595	3.976	0.204	3.509	97.778	3.956	94.794	3.967	86.986	3.984
121.984	3.85	121.984	3.99	121.984	3.991	0.212	3.523	99.884	3.966	96.934	3.977	89.051	3.994
125.372	3.863	125.372	4.005	125.372	4.006	0.221	3.537	102.046	3.976	99.098	3.987	91.144	4.004
128.761	3.878	128.761	4.02	128.761	4.021	0.229	3.551	104.251	3.986	101.258	3.998	93.293	4.014
132.149	3.893	132.149	4.035	132.149	4.036	0.238	3.564	106.475	3.996	103.464	4.008	95.399	4.024
135.538	3.908	135.538	4.051	135.538	4.052	0.248	3.578	108.755	4.006	105.748	4.018	97.575	4.034
138.926	3.924	138.926	4.068	138.926	4.07	0.257	3.591	111.025	4.016	107.988	4.028	99.721	4.044
142.315	3.94	142.315	4.086	142.315	4.088	0.268	3.603	113.287	4.027	110.208	4.038	101.884	4.054
145.703	3.955	145.703	4.105	145.703	4.107	0.279	3.615	115.536	4.037	112.374	4.048	104.026	4.065
149.092	3.971	149.092	4.124	149.092	4.127	0.292	3.628	117.701	4.047	114.489	4.058	106.121	4.075
152.48	3.986	152.48	4.143	152.48	4.146	0.307	3.639	119.846	4.057	116.542	4.068	108.143	4.085
155.868	4	155.868	4.162	155.868	4.164	0.325	3.651	121.891	4.067	118.566	4.078	110.07	4.095
159.257	4.015	159.257	4.178	159.257	4.18	0.348	3.662	123.887	4.077	120.501	4.088	111.966	4.105
162.645	4.03	162.645	4.192	162.645	4.193	0.381	3.672	125.771	4.087	122.31	4.098	113.833	4.115
166.034	4.045	166.034	4.203	166.034	4.204	0.436	3.683	127.594	4.097	124.099	4.108	115.615	4.125
169.422	4.062	169.422	4.212	169.422	4.213	0.54	3.693	129.366	4.107	125.858	4.119	117.373	4.135
172.811	4.08	172.811	4.222	172.811	4.224	0.839	3.703	131.154	4.117	127.552	4.129	119.053	4.145
176.199	4.098	176.199	4.234	176.199	4.236	9.171	3.709	132.847	4.127	129.218	4.139	120.715	4.155
179.588	4.116	179.588	4.25	179.588	4.252	17.502	3.71	134.535	4.137	130.855	4.149	122.317	4.166
182.976	4.135	182.976	4.27	182.976	4.273	25.834	3.72	136.202	4.148	132.474	4.159	123.881	4.176
186.365	4.153	186.365	4.297	186.365	4.301	31.974	3.73	137.86	4.158	134.123	4.169	125.433	4.186
189.753	4.17	189.753	4.332	189.753	4.338	37.864	3.74	139.566	4.168	135.761	4.179	127.017	4.196
193.141	4.185	193.141	4.379	193.141	4.387	43.58	3.75	141.297	4.178	137.425	4.189	128.571	4.206
196.53	4.196	194.384	4.4	193.878	4.399	49.181	3.761	143.04	4.188	139.17	4.199	130.125	4.216
199.918	4.206					54.687	3.771	144.908	4.198	140.968	4.209	131.713	4.226
203.307	4.216	0	4.359	0	4.359	60.017	3.781	146.933	4.208	142.857	4.219	133.337	4.236
206.695	4.227	3.388	4.278	3.388	4.281	64.966	3.791	149.164	4.218	144.887	4.229	134.991	4.246
210.084	4.241	6.777	4.247	6.777	4.249	69.589	3.801	151.652	4.228	146.936	4.239	136.721	4.256
213.472	4.26	10.165	4.224	10.165	4.226	73.869	3.811	154.108	4.238	149.096	4.249	138.457	4.266
216.861	4.283	13.553	4.208	13.553	4.209	77.649	3.821	156.453	4.248	151.206	4.26	140.234	4.277
220.249	4.314	16.942	4.196	16.942	4.197	80.94	3.831	158.641	4.258	153.203	4.27	142.004	4.287
223.637	4.354	20.33	4.186	20.33	4.187	83.955	3.841	160.621	4.268	155.116	4.28	143.683	4.297
226.627	4.399	23.719	4.177	23.719	4.178	86.692	3.851	162.462	4.278	156.847	4.29	145.292	4.307
		27.107	4.168	27.107	4.17	89.261	3.861	164.109	4.289	158.44	4.3	146.869	4.317
0	4.36	30.496	4.158	30.496	4.16	91.693	3.871	165.614	4.299	159.901	4.31	148.317	4.327
3.388	4.275	33.884	4.144	33.884	4.147	93.995	3.882	166.959	4.309	161.281	4.32	149.664	4.337
6.777	4.244	37.273	4.129	37.273	4.131	96.161	3.892	168.185	4.319	162.523	4.33	150.933	4.347
10.165	4.222	40.661	4.111	40.661	4.113	98.274	3.902	169.298	4.329	163.654	4.34	152.078	4.358
13.553	4.207	44.05	4.092	44.05	4.094	100.368	3.912	170.317	4.339	164.694	4.35	153.165	4.368
16.942	4.195	47.438	4.072	47.438	4.075	102.41	3.922	171.285	4.349	165.664	4.36	154.178	4.378
20.33	4.186	50.826	4.053	50.826	4.055	104.445	3.932	172.19	4.359	166.584	4.37	155.127	4.388
23.719	4.178	54.215	4.034	54.215	4.037	106.512	3.942	173.029	4.37	167.428	4.381	156.012	4.398
27.107	4.169	57.603	4.016	57.603	4.02	108.61	3.952	173.792	4.38	168.219	4.391	156.106	4.399
30.496	4.158	60.992	4	60.992	4.003	110.695	3.962	174.533	4.39	168.865	4.399
33.884	4.145	64.38	3.983	64.38	3.987	112.877	3.972	175.181	4.399			0	4.231
37.273	4.129	67.769	3.968	67.769	3.972	115.106	3.983			0	4.263	0.006	4.213
40.661	4.112	71.157	3.952	71.157	3.957	117.382	3.993	0	4.28	0.006	4.246	0.012	4.196
44.05	4.094	74.546	3.936	74.546	3.942	119.628	4.003	0.006	4.263	0.012	4.231	0.018	4.182
47.438	4.075	77.934	3.92	77.934	3.926	121.867	4.013	0.013	4.25	0.021	4.217	0.027	4.168
50.826	4.057	81.323	3.904	81.323	3.909	124.149	4.023	0.024	4.238	0.033	4.205	0.038	4.156
54.215	4.039	84.711	3.887	84.711	3.892	126.434	4.033	0.051	4.227	0.06	4.195	0.058	4.145
57.603	4.022	88.099	3.869	88.099	3.875	128.641	4.043	0.237	4.217	0.243	4.185	0.146	4.135
60.992	4.006	91.488	3.852	91.488	3.857	130.811	4.053	0.703	4.207	0.789	4.175	0.65	4.125
64.38	3.991	94.876	3.835	94.876	3.84	132.897	4.063	1.526	4.197	1.798	4.165	1.656	4.115
67.769	3.976	98.265	3.818	98.265	3.823	134.901	4.073	2.766	4.187	3.48	4.155	3.567	4.105
71.157	3.961	101.653	3.803	101.653	3.808	136.833	4.083	4.526	4.177	6.07	4.144	6.838	4.095
74.546	3.946	105.042	3.788	105.042	3.793	138.699	4.093	7.008	4.166	9.647	4.134	10.601	4.084
77.934	3.93	108.43	3.776	108.43	3.78	140.517	4.104	10.402	4.156	13.568	4.124	13.869	4.074
81.323	3.913	111.819	3.764	111.819	3.769	142.312	4.114	14.393	4.146	17.043	4.114	16.455	4.064
84.711	3.897	115.207	3.754	115.207	3.758	144.039	4.124	18.108	4.136	20.113	4.104	18.762	4.054
88.099	3.879	118.595	3.744	118.595	3.748	145.744	4.134	21.336	4.126	22.757	4.094	20.816	4.044
91.488	3.862	121.984	3.735	121.984	3.739	147.425	4.144	24.154	4.116	25.121	4.084	22.771	4.034
94.876	3.844	125.372	3.726	125.372	3.731	149.133	4.154	26.668	4.106	27.305	4.074	24.721	4.024
98.265	3.828	128.761	3.718	128.761	3.723	150.848	4.164	28.949	4.095	29.404	4.064	26.624	4.014
101.653	3.812	132.149	3.71	132.149	3.715	152.632	4.174	31.127	4.085	31.385	4.054	28.525	4.003
105.042	3.798	135.538	3.702	135.538	3.707	154.438	4.184	33.187	4.075	33.319	4.044	30.412	3.993
108.43	3.785	138.926	3.694	138.926	3.7	156.34	4.194	35.153	4.065	35.261	4.034	32.305	3.983
111.819	3.773	142.315	3.686	142.315	3.692	158.417	4.204	37.114	4.055	37.204	4.024	34.256	3.973
115.207	3.762	145.703	3.678	145.703	3.684	160.747	4.214	39.04	4.045	39.163	4.013	36.277	3.963
118.595	3.752	149.092	3.669	149.092	3.676	163.403	4.225	40.984	4.035	41.214	4.003	38.311	3.953
121.984	3.742	152.48	3.66	152.48	3.667	166.156	4.235	42.95	4.025	43.281	3.993	40.479	3.943
125.372	3.734	155.868	3.651	155.868	3.658	168.74	4.245	44.951	4.015	45.385	3.983	42.632	3.933
128.761	3.725	159.257	3.641	159.257	3.648	171.114	4.255	46.997	4.005	47.597	3.973	44.811	3.923
132.149	3.716	162.645	3.63	162.645	3.637	173.167	4.265	49.109	3.995	49.836	3.963	46.979	3.913
135.538	3.707	166.034	3.619	166.034	3.626	175.016	4.275	51.267	3.985	52.109	3.953	49.205	3.903
138.926	3.698	169.422	3.607	169.422	3.614	176.648	4.285	53.535	3.975	54.433	3.942	51.399	3.893
142.315	3.69	172.811	3.594	172.811	3.601	178.096	4.295	55.812	3.965	56.743	3.932	53.577	3.882
145.703	3.68	176.199	3.579	176.199	3.586	179.388	4.305	58.12	3.954	59.01	3.922	55.694	3.872
149.092	3.671	179.588	3.561	179.588	3.569	180.558	4.316	60.437	3.944	61.267	3.912	57.786	3.862
152.48	3.661	182.976	3.539	182.976	3.545	181.658	4.326	62.759	3.934	63.454	3.902	59.799	3.852
155.868	3.651	186.365	3.5	186.365	3.503	182.642	4.336	65.07	3.924	65.595	3.892	61.786	3.842
159.257	3.641	189.753	3.355	189.753	3.326	183.548	4.346	67.299	3.914	67.714	3.882	63.785	3.832
162.645	3.63	192.406	2.8	192.237	2.8	184.415	4.356	69.498	3.904	69.798	3.872	65.749	3.822
166.034	3.619					185.196	4.366	71.632	3.894	71.809	3.862	67.717	3.812
169.422	3.606					185.934	4.376	73.689	3.884	73.836	3.852	69.67	3.802
172.811	3.593					186.628	4.386	75.736	3.874	75.815	3.842	71.636	3.792
176.199	3.578					187.286	4.396	77.784	3.864	77.816	3.832	73.65	3.782
179.588	3.561					187.478	4.399	79.834	3.854	79.83	3.822	75.729	3.772
182.976	3.541							81.829	3.844	81.829	3.812	77.829	3.761
186.365	3.506					0	4.287	83.84	3.833	83.904	3.801	80.042	3.751
189.753	3.404					0.006	4.271	85.834	3.823	86.038	3.791	82.349	3.741
192.903	2.8					0.014	4.258	87.927	3.813	88.278	3.781	84.8	3.731
						0.029	4.247	90.064	3.803	90.661	3.771	87.436	3.721
						0.107	4.237	92.308	3.793	93.195	3.761	90.246	3.711
						0.41	4.227	94.656	3.783	95.873	3.751	93.281	3.701
						1.017	4.217	97.171	3.773	98.767	3.741	96.451	3.691
						1.937	4.207	99.837	3.763	101.865	3.731	99.635	3.681
						3.128	4.197	102.771	3.753	105.119	3.721	102.942	3.671
						4.663	4.187	105.881	3.743	108.636	3.711	106.239	3.66
						6.572	4.177	109.376	3.733	112.285	3.701	109.589	3.65
						8.999	4.166	113	3.723	115.964	3.69	112.914	3.64
						12.258	4.156	116.872	3.713	119.673	3.68	116.07	3.63
						15.689	4.146	120.78	3.703	123.284	3.67	119.124	3.62
						19.067	4.136	124.655	3.692	126.759	3.66	121.937	3.61
						22.074	4.126	128.565	3.682	130.172	3.65	124.564	3.6
						24.665	4.116	132.459	3.672	133.362	3.64	127.057	3.589
						27.013	4.106	136.12	3.662	136.371	3.63	129.292	3.579
						29.162	4.096	139.532	3.652	139.195	3.62	131.304	3.569
						31.179	4.086	142.661	3.642	141.731	3.609	133.159	3.559
						33.071	4.076	145.555	3.632	144.028	3.599	134.782	3.549
						34.929	4.066	148.222	3.622	146.181	3.589	136.248	3.539
						36.7	4.056	150.691	3.612	148.077	3.579	137.538	3.529
						38.47	4.045	152.994	3.602	149.736	3.569	138.665	3.519
						40.216	4.035	155.048	3.592	151.194	3.559	139.634	3.509
						41.917	4.025	156.852	3.582	152.479	3.549	140.509	3.499
						43.626	4.015	158.458	3.572	153.581	3.539	141.28	3.488
						45.325	4.005	159.896	3.562	154.538	3.529	141.963	3.478
						47.053	3.995	161.119	3.551	155.361	3.518	142.567	3.468
						48.801	3.985	162.174	3.541	156.077	3.508	143.132	3.458
						50.656	3.975	163.092	3.531	156.675	3.498	143.62	3.448
						52.528	3.965	163.872	3.521	157.217	3.488	144.049	3.438
						54.433	3.955	164.546	3.511	157.692	3.478	144.439	3.428
						56.406	3.945	165.118	3.501	158.119	3.467	144.793	3.418
						58.393	3.934	165.6	3.491	158.497	3.457	145.123	3.408
						60.408	3.924	166.028	3.481	158.842	3.447	145.434	3.398
						62.507	3.914	166.405	3.471	159.155	3.437	145.719	3.387
						64.571	3.904	166.741	3.461	159.428	3.427	145.982	3.377
						66.607	3.894	167.049	3.451	159.683	3.416	146.234	3.367
						68.662	3.884	167.32	3.441	159.923	3.406	146.471	3.357
						70.681	3.874	167.571	3.43	160.144	3.396	146.692	3.347
						72.682	3.864	167.801	3.42	160.348	3.386	146.901	3.337
						74.722	3.854	168.014	3.41	160.549	3.376	147.101	3.326
						76.679	3.844	168.214	3.4	160.737	3.366	147.294	3.316
						78.585	3.834	168.402	3.39	160.911	3.355	147.479	3.306
						80.521	3.824	168.581	3.379	161.079	3.345	147.655	3.296
						82.46	3.813	168.749	3.369	161.244	3.335	147.833	3.286
						84.377	3.803	168.906	3.359	161.398	3.325	148.001	3.276
						86.356	3.793	169.053	3.349	161.55	3.315	148.17	3.265
						88.343	3.783	169.191	3.339	161.697	3.304	148.331	3.255
						90.314	3.773	169.325	3.328	161.843	3.294	148.487	3.245
						92.361	3.763	169.452	3.318	161.981	3.284	148.642	3.235
						94.478	3.753	169.577	3.308	162.115	3.274	148.791	3.225
						96.751	3.743	169.697	3.297	162.246	3.263	148.939	3.215
						99.133	3.733	169.811	3.287	162.378	3.253	149.087	3.205
						101.654	3.723	169.919	3.277	162.504	3.243	149.233	3.194
						104.392	3.712	170.02	3.267	162.627	3.233	149.375	3.184
						107.225	3.702	170.12	3.257	162.746	3.223	149.512	3.174
						110.41	3.692	170.217	3.247	162.864	3.212	149.646	3.164
						113.775	3.682	170.308	3.236	162.979	3.202	149.779	3.154
						117.374	3.672	170.401	3.226	163.09	3.192	149.912	3.143
						121.017	3.662	170.492	3.215	163.201	3.182	150.045	3.133
						124.761	3.652	170.577	3.205	163.308	3.171	150.176	3.123
						128.642	3.642	170.66	3.195	163.415	3.161	150.308	3.113
						132.282	3.632	170.738	3.184	163.519	3.151	150.435	3.102
						135.994	3.622	170.815	3.174	163.622	3.14	150.561	3.092
						139.602	3.611	170.888	3.164	163.723	3.13	150.684	3.082
						143.182	3.601	170.961	3.154	163.823	3.12	150.807	3.071
						146.236	3.591	171.033	3.143	163.92	3.109	150.926	3.061
						149.201	3.581	171.102	3.133	164.014	3.099	151.044	3.051
						151.965	3.571	171.171	3.123	164.106	3.089	151.164	3.04
						154.578	3.561	171.238	3.112	164.196	3.078	151.279	3.03
						156.928	3.551	171.305	3.101	164.285	3.068	151.393	3.02
						159.061	3.541	171.367	3.091	164.372	3.058	151.504	3.009
						160.996	3.531	171.429	3.081	164.458	3.047	151.611	2.999
						162.754	3.521	171.488	3.07	164.54	3.037	151.72	2.989
						164.285	3.511	171.547	3.06	164.624	3.027	151.826	2.979
						165.649	3.501	171.606	3.049	164.705	3.017	151.933	2.969
						166.828	3.49	171.662	3.039	164.783	3.006	152.037	2.959
						167.818	3.48	171.718	3.028	164.861	2.996	152.139	2.948
						168.664	3.47	171.772	3.018	164.94	2.986	152.24	2.938
						169.413	3.46	171.825	3.008	165.016	2.975	152.339	2.928
						170.055	3.45	171.878	2.997	165.092	2.965	152.437	2.918
						170.606	3.44	171.929	2.987	165.166	2.954	152.534	2.908
						171.079	3.429	171.98	2.976	165.239	2.944	152.63	2.897
						171.498	3.419	172.031	2.966	165.309	2.934	152.726	2.887
						171.855	3.409	172.08	2.955	165.379	2.923	152.82	2.877
						172.175	3.399	172.129	2.944	165.45	2.913	152.915	2.866
						172.46	3.389	172.178	2.934	165.518	2.903	153.008	2.856
						172.708	3.379	172.224	2.923	165.585	2.892	153.1	2.845
						172.941	3.369	172.272	2.912	165.652	2.882	153.192	2.835
						173.147	3.358	172.318	2.902	165.718	2.872	153.282	2.825
						173.335	3.348	172.364	2.891	165.782	2.861	153.371	2.814
						173.505	3.338	172.409	2.881	165.846	2.851	153.459	2.804
						173.658	3.328	172.454	2.87	165.909	2.84	153.498	2.8
						173.798	3.318	172.498	2.859	165.972	2.83
						173.932	3.307	172.542	2.849	166.035	2.82
						174.056	3.297	172.586	2.838	166.097	2.809
						174.174	3.287	172.629	2.827	166.154	2.8
						174.285	3.276	172.673	2.816
						174.391	3.266	172.716	2.805
						174.488	3.256	172.74	2.8
						174.579	3.245
						174.669	3.235
						174.754	3.224
						174.833	3.214
						174.91	3.204
						174.984	3.194
						175.055	3.183
						175.122	3.173
						175.188	3.163
						175.251	3.152
						175.312	3.142
						175.373	3.131
						175.431	3.121
						175.488	3.11
						175.544	3.1
						175.596	3.089
						175.648	3.079
						175.698	3.069
						175.749	3.058
						175.798	3.047
						175.847	3.037
						175.893	3.026
						175.939	3.016
						175.984	3.005
						176.029	2.994
						176.071	2.984
						176.112	2.973
						176.155	2.963
						176.196	2.952
						176.237	2.941
						176.276	2.93
						176.315	2.919
						176.354	2.909
						176.392	2.898
						176.429	2.887
						176.466	2.876
						176.503	2.866
						176.538	2.855
						176.573	2.844
						176.608	2.834
						176.642	2.823
						176.676	2.812
						176.71	2.801
						176.715	2.8

## Sheet: 2b
Specific Capacity (mAh g-1)	Potential (V vs. Li+/Li)	Specific Capacity (mAh g-1)	Potential (V vs. Li+/Li)	Specific Capacity (mAh g-1)	Potential (V vs. Li+/Li)	Specific Capacity (mAh g-1)	Potential (V vs. Li+/Li)	Specific Capacity (mAh g-1)	Potential (V vs. Li+/Li)	Specific Capacity (mAh g-1)	Potential (V vs. Li+/Li)	Specific Capacity (mAh g-1)	Potential (V vs. Li+/Li)
0	3.535	0	2.84	0	2.834	0	2.851	0	3.44	0	3.448	0	3.455
3.389	4.153	3.389	3.699	3.389	3.656	0.005	2.886	0.005	3.467	0.005	3.475	0.005	3.483
6.777	4.199	6.777	3.713	6.777	3.67	0.008	2.913	0.009	3.489	0.009	3.499	0.009	3.507
10.166	4.231	10.166	3.724	10.166	3.683	0.012	2.939	0.013	3.509	0.013	3.52	0.013	3.529
13.555	4.245	13.555	3.736	13.555	3.694	0.016	2.963	0.018	3.528	0.018	3.54	0.017	3.551
16.944	4.262	16.944	3.747	16.944	3.707	0.02	2.987	0.024	3.546	0.023	3.558	0.022	3.571
20.333	4.269	20.333	3.761	20.333	3.721	0.024	3.01	0.03	3.561	0.029	3.575	0.027	3.59
23.722	4.262	23.722	3.774	23.722	3.734	0.029	3.031	0.037	3.576	0.035	3.59	0.032	3.607
27.111	4.274	27.111	3.785	27.111	3.749	0.033	3.053	0.045	3.589	0.042	3.605	0.038	3.623
30.5	4.269	30.5	3.798	30.5	3.763	0.037	3.073	0.055	3.602	0.05	3.619	0.044	3.639
33.888	4.274	33.888	3.815	33.888	3.776	0.042	3.094	0.067	3.614	0.059	3.632	0.051	3.653
37.277	4.267	37.277	3.83	37.277	3.791	0.047	3.114	0.083	3.625	0.071	3.644	0.059	3.667
40.666	4.27	40.666	3.845	40.666	3.805	0.052	3.133	0.104	3.636	0.085	3.656	0.068	3.68
44.055	4.265	44.055	3.865	44.055	3.821	0.057	3.152	0.133	3.647	0.103	3.667	0.079	3.693
47.444	4.269	47.444	3.882	47.444	3.838	0.062	3.17	0.173	3.657	0.128	3.678	0.092	3.705
50.833	4.261	50.833	3.899	50.833	3.855	0.067	3.189	0.226	3.668	0.163	3.689	0.107	3.716
54.222	4.263	54.222	3.915	54.222	3.873	0.073	3.206	0.292	3.678	0.211	3.699	0.127	3.727
57.61	4.262	57.61	3.934	57.61	3.89	0.078	3.223	0.378	3.688	0.278	3.709	0.153	3.738
60.999	4.259	60.999	3.951	60.999	3.906	0.084	3.24	0.488	3.698	0.362	3.719	0.187	3.749
64.388	4.255	64.388	3.964	64.388	3.924	0.09	3.256	0.625	3.709	0.475	3.729	0.232	3.759
67.777	4.255	67.777	3.978	67.777	3.939	0.096	3.273	0.806	3.719	0.624	3.739	0.288	3.77
71.166	4.251	71.166	3.992	71.166	3.954	0.102	3.289	1.048	3.729	0.822	3.75	0.362	3.78
74.555	4.252	74.555	4.008	74.555	3.97	0.108	3.305	1.382	3.739	1.102	3.76	0.454	3.79
77.944	4.245	77.944	4.021	77.944	3.984	0.115	3.32	1.879	3.749	1.498	3.77	0.566	3.801
81.333	4.251	81.333	4.034	81.333	4	0.121	3.336	2.625	3.759	2.114	3.78	0.704	3.811
84.721	4.242	84.721	4.047	84.721	4.015	0.128	3.351	3.83	3.769	3.081	3.79	0.87	3.821
88.11	4.243	88.11	4.062	88.11	4.031	0.135	3.365	5.626	3.779	4.492	3.8	1.071	3.831
91.499	4.245	91.499	4.077	91.499	4.049	0.142	3.38	7.886	3.79	6.342	3.81	1.321	3.841
94.888	4.243	94.888	4.093	94.888	4.066	0.15	3.394	10.349	3.8	8.487	3.82	1.637	3.851
98.277	4.242	98.277	4.11	98.277	4.085	0.158	3.409	12.921	3.81	10.633	3.83	2.046	3.861
101.666	4.246	101.666	4.128	101.666	4.105	0.166	3.423	15.528	3.82	12.775	3.84	2.558	3.871
105.055	4.244	105.055	4.146	105.055	4.126	0.174	3.437	17.988	3.83	14.952	3.851	3.191	3.881
108.443	4.251	108.443	4.164	108.443	4.148	0.183	3.45	20.443	3.84	17.114	3.861	3.972	3.891
111.832	4.247	111.832	4.182	111.832	4.17	0.192	3.464	22.754	3.85	19.251	3.871	4.909	3.902
115.221	4.25	115.221	4.2	115.221	4.191	0.202	3.477	25	3.86	21.357	3.881	5.977	3.912
118.61	4.257	118.61	4.219	118.61	4.214	0.212	3.49	27.045	3.87	23.441	3.891	7.127	3.922
121.999	4.256	121.999	4.238	121.999	4.236	0.222	3.502	29.045	3.88	25.539	3.901	8.341	3.932
125.388	4.258	125.388	4.258	125.388	4.262	0.233	3.515	31.04	3.89	27.56	3.911	9.587	3.942
128.777	4.261	128.777	4.278	128.777	4.291	0.245	3.528	33.144	3.9	29.552	3.921	10.894	3.952
132.166	4.267	132.166	4.306	132.166	4.318	0.257	3.54	35.25	3.911	31.504	3.931	12.258	3.962
135.554	4.271	135.554	4.326	135.554	4.348	0.27	3.552	37.37	3.921	33.395	3.941	13.602	3.972
138.943	4.277	138.943	4.345	138.943	4.381	0.284	3.564	39.513	3.931	35.209	3.951	14.874	3.983
142.332	4.286	142.332	4.372	141.161	4.399	0.299	3.575	41.671	3.941	36.953	3.962	16.123	3.993
145.721	4.293	145.721	4.395			0.315	3.587	43.778	3.951	38.71	3.972	17.386	4.003
149.11	4.302	146.325	4.399	0	4.216	0.333	3.598	45.857	3.961	40.605	3.982	18.656	4.013
152.499	4.314			3.389	4.075	0.353	3.61	47.861	3.971	42.506	3.992	19.975	4.023
155.888	4.324	0	4.231	6.777	4.027	0.374	3.621	49.747	3.981	44.404	4.002	21.313	4.033
159.277	4.338	3.389	4.091	10.166	3.983	0.399	3.632	51.594	3.991	46.387	4.012	22.701	4.043
162.665	4.352	6.777	4.044	13.555	3.941	0.425	3.643	53.422	4.001	48.397	4.022	24.143	4.053
166.054	4.367	10.166	3.999	16.944	3.903	0.456	3.653	55.265	4.012	50.334	4.032	25.583	4.063
169.443	4.383	13.555	3.958	20.333	3.867	0.492	3.664	57.171	4.022	52.288	4.043	27.107	4.073
171.945	4.399	16.944	3.919	23.722	3.833	0.533	3.674	59.11	4.032	54.2	4.053	28.609	4.083
		20.333	3.879	27.111	3.805	0.583	3.685	61.035	4.042	56.118	4.063	30.189	4.093
0	4.241	23.722	3.842	30.5	3.783	0.641	3.695	62.954	4.052	57.979	4.073	31.787	4.104
3.389	4.107	27.111	3.81	33.888	3.763	0.712	3.705	64.814	4.062	59.704	4.083	33.417	4.114
6.777	4.063	30.5	3.783	37.277	3.747	0.801	3.716	66.678	4.072	61.318	4.093	34.97	4.124
10.166	4.023	33.888	3.76	40.666	3.733	0.908	3.726	68.517	4.082	62.95	4.103	36.564	4.134
13.555	3.984	37.277	3.742	44.055	3.721	1.04	3.736	70.346	4.092	64.579	4.113	38.094	4.144
16.944	3.946	40.666	3.726	47.444	3.709	1.201	3.746	72.07	4.102	66.223	4.123	39.572	4.154
20.333	3.908	44.055	3.712	50.833	3.698	1.4	3.756	73.749	4.112	67.88	4.133	41.042	4.164
23.722	3.869	47.444	3.699	54.222	3.689	1.654	3.766	75.336	4.122	69.532	4.144	42.458	4.174
27.111	3.831	50.833	3.688	57.61	3.68	1.988	3.776	76.856	4.132	71.313	4.154	43.88	4.184
30.5	3.796	54.222	3.677	60.999	3.671	2.485	3.787	78.37	4.142	73.067	4.164	45.311	4.194
33.888	3.768	57.61	3.667	64.388	3.664	3.237	3.797	79.836	4.153	74.739	4.174	46.734	4.204
37.277	3.743	60.999	3.66	67.777	3.657	4.406	3.807	81.279	4.163	76.315	4.184	48.144	4.214
40.666	3.721	64.388	3.651	71.166	3.65	6.266	3.817	82.714	4.173	77.927	4.194	49.568	4.225
44.055	3.704	67.777	3.644	74.555	3.643	8.545	3.827	84.121	4.183	79.463	4.204	51.002	4.235
47.444	3.686	71.166	3.638	77.944	3.637	10.818	3.837	85.57	4.193	80.973	4.214	52.421	4.245
50.833	3.67	74.555	3.632	81.333	3.631	13.138	3.847	86.982	4.203	82.481	4.225	53.88	4.255
54.222	3.657	77.944	3.626	84.721	3.625	15.471	3.858	88.353	4.213	83.858	4.235	55.281	4.265
57.61	3.645	81.333	3.621	88.11	3.618	17.773	3.868	89.689	4.223	85.186	4.245	56.666	4.275
60.999	3.633	84.721	3.615	91.499	3.611	19.964	3.878	90.979	4.233	86.478	4.255	57.999	4.285
64.388	3.625	88.11	3.608	94.888	3.604	22.202	3.888	92.272	4.243	87.726	4.265	59.296	4.295
67.777	3.617	91.499	3.603	98.277	3.596	24.327	3.898	93.561	4.253	88.956	4.275	60.547	4.305
71.166	3.611	94.888	3.596	101.666	3.588	26.506	3.908	94.803	4.263	90.166	4.285	61.736	4.316
74.555	3.605	98.277	3.589	105.055	3.58	28.586	3.918	95.999	4.274	91.365	4.295	62.901	4.326
77.944	3.597	101.666	3.582	108.443	3.57	30.48	3.928	97.132	4.284	92.488	4.305	64.042	4.336
81.333	3.593	105.055	3.573	111.832	3.559	32.267	3.938	98.207	4.294	93.572	4.316	65.155	4.346
84.721	3.59	108.443	3.565	115.221	3.548	34.053	3.949	99.237	4.304	94.648	4.326	66.266	4.356
88.11	3.584	111.832	3.556	118.61	3.533	35.855	3.959	100.25	4.314	95.707	4.336	67.377	4.366
91.499	3.58	115.221	3.544	121.999	3.513	37.566	3.969	101.235	4.324	96.726	4.346	68.492	4.376
94.888	3.574	118.61	3.532	125.388	3.486	39.302	3.979	102.203	4.334	97.779	4.356	69.589	4.386
98.277	3.57	121.999	3.516	128.777	3.448	41.048	3.989	103.152	4.344	98.773	4.366	70.696	4.396
101.666	3.563	125.388	3.494	132.166	3.381	42.832	3.999	104.095	4.354	99.72	4.376	71.004	4.399
105.055	3.557	128.777	3.465	135.554	3.265	44.638	4.009	105.005	4.364	100.665	4.386
108.443	3.55	132.166	3.421	138.943	3.016	46.512	4.019	105.895	4.374	101.577	4.396	0	3.977
111.832	3.542	135.554	3.354	140.309	2.8	48.479	4.029	106.776	4.384	101.842	4.399	0.005	3.949
115.221	3.534	138.943	3.238			50.469	4.039	107.648	4.395			0.009	3.923
118.61	3.524	142.332	2.973			52.658	4.05	108.035	4.399	0	4.046	0.013	3.899
121.999	3.513	143.446	2.8			54.602	4.06			0.005	4.018	0.017	3.878
125.388	3.498					56.545	4.07	0	4.079	0.009	3.994	0.021	3.857
128.777	3.481					58.409	4.08	0.005	4.051	0.013	3.972	0.026	3.839
132.166	3.457					60.183	4.09	0.009	4.027	0.017	3.952	0.031	3.822
135.554	3.416					61.923	4.1	0.013	4.007	0.022	3.933	0.037	3.806
138.943	3.368					63.744	4.11	0.018	3.988	0.028	3.916	0.044	3.791
142.332	3.288					65.645	4.121	0.023	3.971	0.034	3.901	0.052	3.778
145.721	3.12					67.598	4.131	0.029	3.956	0.042	3.888	0.063	3.765
148.212	2.8					69.541	4.141	0.038	3.943	0.053	3.876	0.078	3.754
						71.572	4.151	0.052	3.931	0.072	3.865	0.102	3.743
						73.763	4.161	0.091	3.921	0.117	3.855	0.147	3.732
						75.955	4.171	0.383	3.911	0.276	3.845	0.235	3.722
						78.053	4.181	0.89	3.901	0.64	3.834	0.386	3.712
						80.014	4.191	1.379	3.89	1.119	3.824	0.606	3.702
						81.749	4.202	1.888	3.88	1.664	3.814	0.892	3.692
						83.46	4.212	2.424	3.87	2.279	3.804	1.245	3.682
						85.235	4.222	2.988	3.86	2.962	3.794	1.691	3.671
						87.001	4.232	3.619	3.85	3.7	3.784	2.23	3.661
						88.766	4.242	4.285	3.84	4.513	3.774	2.843	3.651
						90.509	4.252	5.009	3.83	5.376	3.763	3.533	3.641
						92.285	4.262	5.789	3.82	6.321	3.753	4.302	3.631
						94.004	4.272	6.627	3.81	7.316	3.743	5.119	3.621
						95.75	4.282	7.51	3.8	8.396	3.733	6.013	3.611
						97.463	4.292	8.477	3.789	9.538	3.723	6.966	3.6
						99.167	4.303	9.529	3.779	10.782	3.713	7.975	3.59
						100.792	4.313	10.632	3.769	12.068	3.703	9.025	3.58
						102.344	4.323	11.813	3.759	13.46	3.692	10.129	3.57
						103.796	4.333	13.03	3.749	14.963	3.682	11.312	3.56
						105.123	4.343	14.338	3.739	16.594	3.672	12.517	3.55
						106.532	4.353	15.75	3.729	18.241	3.662	13.775	3.54
						107.934	4.363	17.231	3.719	20.058	3.652	15.055	3.53
						109.325	4.373	18.869	3.709	21.959	3.642	16.413	3.52
						110.651	4.383	20.609	3.699	23.993	3.632	17.805	3.51
						111.91	4.393	22.429	3.689	26.152	3.622	19.25	3.5
						112.621	4.399	24.413	3.678	28.3	3.612	20.711	3.49
								26.572	3.668	30.506	3.602	22.188	3.479
						0	4.104	28.83	3.658	32.699	3.592	23.711	3.469
						0.005	4.078	31.221	3.648	34.861	3.582	25.291	3.459
						0.009	4.056	33.805	3.638	37.142	3.571	26.826	3.449
						0.013	4.037	36.403	3.628	39.688	3.561	28.375	3.439
						0.019	4.02	39.095	3.618	42.338	3.551	29.9	3.429
						0.025	4.006	41.885	3.608	45.098	3.541	31.388	3.419
						0.035	3.994	44.854	3.598	47.786	3.531	32.771	3.409
						0.07	3.983	47.951	3.588	50.391	3.521	34.1	3.399
						0.849	3.973	51.281	3.578	52.852	3.511	35.357	3.389
						1.338	3.963	54.911	3.568	55.625	3.501	36.57	3.379
						1.791	3.953	58.394	3.557	57.775	3.491	37.723	3.369
						2.234	3.943	61.752	3.547	59.746	3.481	38.849	3.358
						2.687	3.933	64.693	3.537	61.655	3.47	39.956	3.348
						3.147	3.923	67.497	3.527	63.43	3.46	41.035	3.338
						3.627	3.913	70.239	3.517	65.219	3.45	42.062	3.328
						4.126	3.903	72.94	3.507	66.996	3.44	43.075	3.318
						4.638	3.893	75.541	3.497	68.699	3.43	44.064	3.308
						5.168	3.882	78.012	3.487	70.347	3.42	45.063	3.298
						5.71	3.872	80.237	3.477	71.869	3.41	46.041	3.288
						6.261	3.862	82.244	3.467	73.295	3.4	47.018	3.278
						6.841	3.852	84.071	3.457	74.671	3.39	47.984	3.268
						7.421	3.842	85.683	3.447	75.96	3.38	48.953	3.258
						8.02	3.832	87.129	3.436	77.183	3.369	49.907	3.248
						8.639	3.822	88.41	3.426	78.34	3.359	50.838	3.237
						9.277	3.812	89.539	3.416	79.473	3.349	51.776	3.227
						9.915	3.802	90.563	3.406	80.555	3.339	52.66	3.217
						10.59	3.792	91.509	3.396	81.58	3.329	53.541	3.207
						11.288	3.781	92.369	3.386	82.544	3.319	54.398	3.197
						11.995	3.771	93.165	3.376	83.42	3.309	55.242	3.187
						12.738	3.761	93.908	3.366	84.27	3.299	56.064	3.177
						13.514	3.751	94.587	3.356	85.091	3.289	56.858	3.167
						14.321	3.741	95.199	3.345	85.884	3.279	57.624	3.157
						15.186	3.731	95.776	3.335	86.636	3.268	58.343	3.147
						16.068	3.721	96.319	3.325	87.357	3.258	58.991	3.137
						17.009	3.71	96.839	3.315	88.062	3.248	59.605	3.126
						18.037	3.7	97.322	3.305	88.729	3.238	60.195	3.116
						19.096	3.69	97.776	3.295	89.361	3.228	60.74	3.106
						20.225	3.68	98.215	3.285	89.964	3.218	61.274	3.096
						21.429	3.67	98.616	3.275	90.53	3.208	61.787	3.086
						22.681	3.66	99	3.265	91.079	3.197	62.283	3.076
						24.015	3.65	99.365	3.254	91.598	3.187	62.748	3.066
						25.426	3.639	99.721	3.244	92.089	3.177	63.207	3.055
						27.02	3.629	100.056	3.234	92.55	3.167	63.636	3.045
						28.757	3.619	100.366	3.224	92.996	3.157	64.038	3.035
						30.649	3.609	100.663	3.214	93.421	3.147	64.423	3.025
						32.683	3.599	100.954	3.204	93.817	3.136	64.796	3.015
						35.029	3.589	101.232	3.194	94.209	3.126	65.156	3.005
						37.534	3.579	101.501	3.183	94.578	3.116	65.497	2.995
						40.372	3.569	101.762	3.173	94.93	3.106	65.821	2.984
						43.647	3.559	102.006	3.163	95.26	3.096	66.134	2.974
						47.395	3.549	102.242	3.153	95.573	3.085	66.441	2.964
						52.061	3.539	102.472	3.142	95.876	3.075	66.731	2.954
						56.811	3.529	102.694	3.132	96.157	3.065	67.011	2.944
						61.052	3.518	102.902	3.122	96.434	3.055	67.283	2.934
						64.928	3.508	103.106	3.112	96.7	3.045	67.545	2.923
						68.403	3.498	103.302	3.102	96.949	3.035	67.793	2.913
						71.553	3.488	103.492	3.092	97.187	3.025	68.033	2.903
						74.482	3.478	103.676	3.082	97.418	3.014	68.262	2.893
						76.963	3.468	103.852	3.072	97.638	3.004	68.488	2.883
						79.165	3.458	104.024	3.061	97.852	2.994	68.694	2.872
						80.96	3.448	104.191	3.051	98.055	2.984	68.893	2.862
						82.438	3.438	104.354	3.041	98.255	2.974	69.084	2.852
						83.775	3.427	104.513	3.031	98.44	2.964	69.272	2.841
						85.003	3.417	104.665	3.021	98.621	2.954	69.447	2.831
						86.055	3.407	104.814	3.01	98.797	2.944	69.617	2.821
						86.968	3.397	104.958	3	98.967	2.934	69.782	2.811
						87.82	3.387	105.096	2.99	99.134	2.923	69.939	2.801
						88.588	3.377	105.235	2.98	99.298	2.913	69.96	2.8
						89.288	3.367	105.368	2.97	99.454	2.903
						89.928	3.357	105.497	2.959	99.605	2.892
						90.509	3.347	105.624	2.949	99.752	2.882
						91.06	3.336	105.746	2.939	99.891	2.872
						91.587	3.326	105.866	2.929	100.026	2.862
						92.077	3.316	105.984	2.919	100.159	2.852
						92.546	3.306	106.1	2.908	100.288	2.842
						92.978	3.295	106.213	2.898	100.413	2.832
						93.391	3.285	106.324	2.887	100.536	2.822
						93.771	3.275	106.436	2.877	100.657	2.811
						94.134	3.265	106.542	2.867	100.773	2.801
						94.485	3.255	106.644	2.857	100.79	2.8
						94.808	3.245	106.742	2.846
						95.113	3.235	106.839	2.836
						95.405	3.225	106.935	2.826
						95.683	3.214	107.029	2.816
						95.95	3.204	107.121	2.805
						96.205	3.194	107.175	2.8
						96.447	3.184
						96.676	3.174
						96.887	3.164
						97.091	3.153
						97.288	3.143
						97.475	3.133
						97.656	3.123
						97.827	3.113
						97.988	3.103
						98.143	3.093
						98.291	3.082
						98.434	3.072
						98.572	3.062
						98.701	3.051
						98.826	3.041
						98.945	3.031
						99.06	3.021
						99.172	3.011
						99.276	3
						99.377	2.99
						99.477	2.98
						99.573	2.97
						99.667	2.959
						99.758	2.949
						99.844	2.939
						99.929	2.928
						100.013	2.918
						100.091	2.908
						100.17	2.898
						100.246	2.887
						100.323	2.877
						100.396	2.867
						100.466	2.857
						100.536	2.846
						100.606	2.836
						100.672	2.826
						100.737	2.815
						100.803	2.805
						100.837	2.8

## Sheet: 2c
Specific Capacity (mAh g-1)	Potential (V vs. Li+/Li)	Specific Capacity (mAh g-1)	Potential (V vs. Li+/Li)	Specific Capacity (mAh g-1)	Potential (V vs. Li+/Li)	Specific Capacity (mAh g-1)	Potential (V vs. Li+/Li)	Specific Capacity (mAh g-1)	Potential (V vs. Li+/Li)	Specific Capacity (mAh g-1)	Potential (V vs. Li+/Li)	Specific Capacity (mAh g-1)	Potential (V vs. Li+/Li)
0	3.3547	0	2.8305	0	2.8286	0.00147	2.8542	0.00147	3.5943	0.00147	3.6046	0.00147	3.6152
3.33343	3.7081	3.33343	3.6156	3.33343	3.6167	0.00588	2.8875	0.00588	3.6114	0.00588	3.6223	0.00588	3.633
6.66538	3.707	6.66538	3.6233	6.66538	3.6254	0.00882	2.9099	0.01323	3.626	0.01176	3.6376	0.01176	3.65
9.99881	3.7032	9.99881	3.6298	9.99881	3.632	0.01323	2.9306	0.02206	3.6387	0.01912	3.6518	0.01764	3.6654
13.3322	3.7005	13.3322	3.6367	13.3322	3.6391	0.01764	2.9511	0.03823	3.65	0.02941	3.6641	0.025	3.6794
16.6642	3.6988	16.6642	3.6439	16.6642	3.6464	0.02206	2.9717	0.09999	3.6602	0.04852	3.6748	0.03382	3.6924
19.9976	3.6982	19.9976	3.6518	19.9976	3.6547	0.02647	2.9911	0.41466	3.6704	0.12793	3.6851	0.04705	3.704
23.331	3.698	23.331	3.6606	23.331	3.6635	0.03235	3.01	1.53511	3.6805	0.51611	3.6951	0.07352	3.7147
26.663	3.6985	26.663	3.6696	26.663	3.6725	0.03676	3.0285	4.91118	3.6905	1.74244	3.7052	0.17645	3.7249
29.9964	3.6997	29.9964	3.6783	29.9964	3.6814	0.04117	3.0477	10.1253	3.7006	5.44347	3.7153	0.53964	3.7353
33.3284	3.7003	33.3284	3.687	33.3284	3.6901	0.04705	3.0657	14.9864	3.7107	10.2767	3.7253	1.37337	3.7453
36.6618	3.7021	36.6618	3.6956	36.6618	3.6988	0.05146	3.0837	19.4374	3.7208	14.9791	3.7354	3.37019	3.7554
39.9952	3.7041	39.9952	3.7035	39.9952	3.707	0.05735	3.1019	24.1927	3.7308	19.9006	3.7456	7.51675	3.7655
43.3272	3.7067	43.3272	3.7113	43.3272	3.7151	0.06176	3.1196	29.073	3.7409	24.7118	3.7557	12.3544	3.7755
46.6606	3.7093	46.6606	3.7188	46.6606	3.7226	0.06764	3.1366	33.9077	3.751	29.6479	3.7658	17.4215	3.7856
49.994	3.7124	49.994	3.7259	49.994	3.7299	0.07352	3.1542	38.9733	3.761	34.5944	3.7758	22.3297	3.7957
53.326	3.7159	53.326	3.7328	53.326	3.7371	0.07793	3.171	44.0345	3.7711	39.5938	3.7859	27.282	3.8058
56.6594	3.7195	56.6594	3.74	56.6594	3.7444	0.08381	3.1884	48.9177	3.7812	44.477	3.796	32.6064	3.8158
59.9928	3.7237	59.9928	3.747	59.9928	3.7513	0.0897	3.2049	53.623	3.7913	48.9971	3.8061	37.1809	3.8259
63.3248	3.7275	63.3248	3.7542	63.3248	3.7586	0.09705	3.2216	58.0769	3.8013	53.1893	3.8161	41.1083	3.836
66.6582	3.7322	66.6582	3.7615	66.6582	3.7661	0.10293	3.2377	62.0147	3.8114	56.9962	3.8262	45.0373	3.8462
69.9902	3.7366	69.9902	3.7694	69.9902	3.7736	0.10881	3.2535	65.651	3.8215	60.5104	3.8363	48.681	3.8563
73.3236	3.7414	73.3236	3.7771	73.3236	3.7816	0.11469	3.2697	68.9153	3.8315	63.81	3.8463	52.135	3.8663
76.657	3.7462	76.657	3.7859	76.657	3.7905	0.12204	3.2856	71.9238	3.8416	66.7362	3.8564	55.4125	3.8764
79.989	3.7511	79.989	3.7952	79.989	3.8003	0.12793	3.3016	74.6499	3.8517	69.4726	3.8665	58.2328	3.8865
83.3224	3.756	83.3224	3.8056	83.3224	3.8106	0.13528	3.3173	77.1849	3.8619	72.0414	3.8767	60.9177	3.8965
86.6559	3.7612	86.6559	3.817	86.6559	3.8224	0.14116	3.333	79.6538	3.872	74.4617	3.8868	63.4189	3.9066
89.9878	3.7665	89.9878	3.8302	89.9878	3.8354	0.14851	3.3481	81.9402	3.882	76.7673	3.8968	65.848	3.9167
93.3212	3.7722	93.3212	3.8444	93.3212	3.8497	0.15439	3.3631	84.1297	3.8921	79.0156	3.9069	68.1522	3.9268
96.6547	3.7778	96.6547	3.8595	96.6547	3.8651	0.16175	3.3782	86.2147	3.9022	81.1492	3.917	70.396	3.937
99.9866	3.7841	99.9866	3.8756	99.9866	3.8813	0.1691	3.3931	88.2851	3.9123	83.2504	3.9271	72.6193	3.9471
103.32	3.791	103.32	3.892	103.32	3.8978	0.17645	3.4084	90.351	3.9225	85.3384	3.9371	74.7382	3.9573
106.653	3.7984	106.653	3.9086	106.653	3.9144	0.18233	3.4229	92.4258	3.9326	87.4249	3.9472	76.8982	3.9673
109.985	3.8062	109.985	3.9251	109.985	3.9307	0.19115	3.4379	94.4873	3.9426	89.5202	3.9574	79.0715	3.9774
113.319	3.8151	113.319	3.9414	113.319	3.9464	0.19851	3.452	96.5517	3.9527	91.6332	3.9675	81.18	3.9875
116.651	3.8251	116.651	3.9567	116.651	3.9617	0.20586	3.4665	98.6103	3.9628	93.7535	3.9776	83.2371	3.9976
119.984	3.8364	119.984	3.9713	119.984	3.9767	0.21321	3.4809	100.738	3.9728	95.8636	3.9876	85.2207	4.0076
123.318	3.8485	123.318	3.9861	123.318	3.9913	0.22203	3.4951	102.942	3.9829	98.0442	3.9977	87.2602	4.0177
126.65	3.8621	126.65	4.0006	126.65	4.0056	0.23085	3.509	105.123	3.993	100.263	4.0078	89.3291	4.0278
129.983	3.8758	129.983	4.0153	129.983	4.0203	0.23821	3.5227	107.362	4.0032	102.478	4.0179	91.4082	4.0378
133.316	3.8907	133.316	4.0305	133.316	4.0354	0.24703	3.5361	109.649	4.0133	104.707	4.0281	93.4918	4.0479
136.648	3.9063	136.648	4.0462	136.648	4.0511	0.25732	3.5496	111.901	4.0235	106.93	4.0381	95.596	4.058
139.982	3.922	139.982	4.0632	139.982	4.0682	0.26762	3.5625	114.169	4.0336	109.133	4.0482	97.6501	4.0681
143.315	3.9376	143.315	4.0809	143.315	4.0856	0.27791	3.5752	116.386	4.0436	111.3	4.0583	99.6955	4.0781
146.647	3.9527	146.647	4.0993	146.647	4.1042	0.2882	3.5875	118.548	4.0537	113.378	4.0684	101.688	4.0882
149.981	3.9678	149.981	4.1181	149.981	4.1233	0.30143	3.5996	120.627	4.0639	115.382	4.0784	103.674	4.0983
153.313	3.9825	153.313	4.1372	153.313	4.1419	0.31614	3.6114	122.674	4.0742	117.34	4.0885	105.604	4.1085
156.646	3.9969	156.646	4.1553	156.646	4.1599	0.33378	3.6226	124.623	4.0842	119.221	4.0986	107.495	4.1186
159.979	4.0114	159.979	4.1721	159.979	4.1762	0.35584	3.6336	126.511	4.0946	121.089	4.1086	109.278	4.1286
163.311	4.0261	163.311	4.186	163.311	4.1894	0.38966	3.6442	128.374	4.1047	122.86	4.1187	111.015	4.1387
166.645	4.0412	166.645	4.1968	166.645	4.1999	0.44259	3.6544	130.126	4.1147	124.576	4.1288	112.695	4.1488
169.978	4.0571	169.978	4.2061	169.978	4.2094	0.54993	3.6646	131.839	4.125	126.233	4.1389	114.341	4.1588
173.31	4.074	173.31	4.2162	173.31	4.2194	0.82049	3.6747	133.538	4.135	127.87	4.1489	115.974	4.1691
176.644	4.0916	176.644	4.2275	176.644	4.2313	1.94977	3.6847	135.187	4.1451	129.486	4.159	117.551	4.1791
179.977	4.1097	179.977	4.2417	179.977	4.2461	8.64456	3.6948	136.835	4.1552	131.114	4.1692	119.071	4.1894
183.309	4.1279	183.309	4.2605	183.309	4.2654	16.9774	3.7028	138.514	4.1653	132.784	4.1793	120.634	4.1994
186.642	4.1459	186.642	4.2846	186.642	4.2914	24.525	3.7128	140.188	4.1753	134.465	4.1894	122.212	4.2095
189.974	4.1631	189.974	4.3174	189.974	4.3265	30.539	3.723	141.874	4.1854	136.041	4.1994	123.715	4.2196
193.308	4.1787	193.308	4.3607	193.308	4.3728	36.3574	3.7331	143.633	4.1955	137.709	4.2097	125.153	4.2298
196.641	4.1907	196.641	4.4167	196.641	4.4338	41.9274	3.7432	145.525	4.2055	139.491	4.2197	126.594	4.2399
199.973	4.201	199.973	4.4884	199.491	4.5	47.3738	3.7533	147.574	4.2156	141.257	4.2298	127.992	4.2501
203.307	4.2104	200.435	4.5	--	--	52.9628	3.7635	149.742	4.2257	143.131	4.2399	129.377	4.2602
206.64	4.221	--	--	0	4.4309	58.321	3.7737	152.007	4.2358	145.025	4.2499	130.783	4.2702
209.972	4.2329	0	4.4341	3.33343	4.3175	63.4454	3.7838	154.295	4.2458	146.909	4.26	132.19	4.2803
213.305	4.2486	3.33343	4.3218	6.66538	4.2786	68.2448	3.7939	156.49	4.2559	148.769	4.2701	133.565	4.2904
216.639	4.2686	6.66538	4.2821	9.99881	4.2501	72.5516	3.8039	158.513	4.266	150.525	4.2802	134.927	4.3005
219.971	4.2939	9.99881	4.2528	13.3322	4.2284	76.5482	3.814	160.393	4.2762	152.157	4.2902	136.272	4.3105
223.304	4.3279	13.3322	4.2306	16.6642	4.2121	80.0655	3.8241	162.079	4.2863	153.688	4.3003	137.569	4.3206
226.636	4.3711	16.6642	4.2136	19.9976	4.1997	83.2224	3.8341	163.582	4.2963	155.121	4.3104	138.838	4.3307
229.97	4.4251	19.9976	4.2014	23.331	4.1903	86.1295	3.8442	164.948	4.3064	156.449	4.3204	140.019	4.3407
233.303	4.4921	23.331	4.1917	26.663	4.1823	88.7835	3.8543	166.193	4.3165	157.653	4.3305	141.191	4.3508
233.656	4.5	26.663	4.1837	29.9964	4.1744	91.2288	3.8643	167.315	4.3265	158.761	4.3406	142.29	4.3609
--	--	29.9964	4.1759	33.3284	4.1657	93.558	3.8746	168.345	4.3368	159.804	4.3507	143.355	4.3709
0	4.4327	33.3284	4.1674	36.6618	4.1549	95.7842	3.8846	169.33	4.3468	160.778	4.3607	144.367	4.3812
3.33343	4.3169	36.6618	4.1566	39.9952	4.1411	97.9177	3.8947	170.215	4.3569	161.692	4.3711	145.314	4.3914
6.66538	4.2773	39.9952	4.1434	43.3272	4.1251	100.051	3.9048	171.053	4.3671	162.564	4.3812	146.215	4.4015
9.99881	4.248	43.3272	4.1274	46.6606	4.1077	102.163	3.9149	171.844	4.3772	163.351	4.3912	147.065	4.4115
13.3322	4.2263	46.6606	4.11	49.994	4.0891	104.245	3.9249	172.565	4.3873	164.085	4.4013	147.868	4.4218
16.6642	4.2106	49.994	4.0917	53.326	4.0702	106.29	3.935	173.247	4.3975	164.776	4.4114	148.662	4.432
19.9976	4.1985	53.326	4.0731	56.6594	4.0517	108.343	3.9451	173.903	4.4076	165.433	4.4215	149.409	4.4422
23.331	4.1894	56.6594	4.0548	59.9928	4.0346	110.469	3.9551	174.51	4.4178	166.058	4.4315	150.109	4.4524
26.663	4.1814	59.9928	4.0375	63.3248	4.018	112.617	3.9652	175.094	4.4279	166.66	4.4417	150.797	4.4625
29.9964	4.1738	63.3248	4.0212	66.6582	4.0026	114.836	3.9754	175.642	4.4379	167.227	4.452	151.433	4.4727
33.3284	4.1651	66.6582	4.0052	69.9902	3.9873	117.108	3.9855	176.163	4.4482	167.764	4.462	152.045	4.4828
36.6618	4.154	69.9902	3.9902	73.3236	3.9727	119.331	3.9956	176.672	4.4582	168.284	4.4721	152.636	4.4929
39.9952	4.1404	73.3236	3.9757	76.657	3.958	121.588	4.0056	177.158	4.4683	168.784	4.4822	153.024	4.5
43.3272	4.1251	76.657	3.9609	79.989	3.9431	123.888	4.0157	177.617	4.4784	169.271	4.4924
46.6606	4.1079	79.989	3.9461	83.3224	3.9278	126.188	4.0258	178.066	4.4884	169.621	4.5	0.00147	4.2307
49.994	4.0899	83.3224	3.9307	86.6559	3.9118	128.452	4.0359	178.489	4.4985	--	--	0.00588	4.2129
53.326	4.0716	86.6559	3.9147	89.9878	3.8955	130.607	4.0461	178.548	4.5	0.00147	4.2809	0.01176	4.1961
56.6594	4.0537	89.9878	3.8984	93.3212	3.8787	132.756	4.0562	--	--	0.00588	4.2637	0.01764	4.1798
59.9928	4.0365	93.3212	3.8816	96.6547	3.8619	134.791	4.0664	0.00147	4.313	0.01176	4.2473	0.02353	4.164
63.3248	4.0204	96.6547	3.8647	99.9866	3.8453	136.791	4.0764	0.00588	4.2954	0.01912	4.2324	0.03088	4.1495
66.6582	4.005	99.9866	3.8482	103.32	3.8289	138.692	4.0865	0.01323	4.2799	0.02647	4.2185	0.03823	4.1358
69.9902	3.9902	103.32	3.8318	106.653	3.8138	140.552	4.0966	0.02059	4.2657	0.03529	4.2055	0.04852	4.1228
73.3236	3.9757	106.653	3.8166	109.985	3.8	142.352	4.1067	0.02941	4.2527	0.04705	4.1933	0.06029	4.1111
76.657	3.9612	109.985	3.8025	113.319	3.7876	144.068	4.1167	0.04117	4.2409	0.0647	4.182	0.0794	4.0999
79.989	3.9469	113.319	3.7899	116.651	3.7758	145.761	4.1268	0.06176	4.2301	0.10881	4.1718	0.11763	4.0894
83.3224	3.9316	116.651	3.7783	119.984	3.7658	147.468	4.1369	0.12351	4.2199	0.35584	4.1617	0.41172	4.0793
86.6559	3.9159	119.984	3.7679	123.318	3.756	149.148	4.1469	0.38819	4.2098	1.02929	4.1517	1.25426	4.0693
89.9878	3.8999	123.318	3.7581	126.65	3.7473	150.835	4.157	0.93665	4.1997	2.36737	4.1415	3.23932	4.0591
93.3212	3.883	126.65	3.7494	129.983	3.7391	152.539	4.1671	1.81596	4.1897	4.75973	4.1312	8.04757	4.049
96.6547	3.8665	129.983	3.7409	133.316	3.731	154.283	4.1772	3.05111	4.1794	8.54751	4.1212	12.9337	4.0389
99.9866	3.85	133.316	3.7328	136.648	3.7232	156.117	4.1872	4.80384	4.1694	13.0043	4.1111	16.1378	4.0288
103.32	3.834	136.648	3.7249	139.982	3.7159	158.04	4.1973	7.28002	4.1593	17.3347	4.101	18.7081	4.0188
106.653	3.8189	139.982	3.7173	143.315	3.7084	160.149	4.2074	10.7237	4.1492	20.8843	4.0909	20.971	4.0087
109.985	3.8051	143.315	3.7095	146.647	3.7008	162.519	4.2174	15.0467	4.1392	23.878	4.0809	23.1766	3.9986
113.319	3.7922	146.647	3.7017	149.981	3.6928	165.076	4.2275	19.33	4.1291	26.5571	4.0708	25.2294	3.9886
116.651	3.781	149.981	3.6938	153.313	3.6844	167.679	4.2376	23.1061	4.119	28.9671	4.0607	27.2482	3.9785
119.984	3.7708	153.313	3.6857	156.646	3.6764	170.08	4.2478	26.3307	4.1089	31.1919	4.0507	29.2833	3.9684
123.318	3.7612	156.646	3.6768	159.979	3.6672	172.293	4.2579	29.17	4.0989	33.3034	4.0406	31.3316	3.9582
126.65	3.7523	159.979	3.6681	163.311	3.6579	174.179	4.2681	31.7109	4.0888	35.3693	4.0305	33.4548	3.9481
129.983	3.7441	163.311	3.6584	166.645	3.6478	175.904	4.2782	34.0533	4.0787	37.4764	4.0204	35.6266	3.9379
133.316	3.7362	166.645	3.6484	169.978	3.6368	177.451	4.2882	36.2369	4.0687	39.51	4.0104	37.8323	3.9278
136.648	3.7284	169.978	3.6378	173.31	3.6254	178.789	4.2983	38.3204	4.0586	41.5745	4.0003	40.0482	3.9178
139.982	3.7203	173.31	3.6265	176.644	3.6127	180.008	4.3084	40.3893	4.0485	43.6683	3.9902	42.3979	3.9075
143.315	3.7128	176.644	3.6143	179.977	3.5991	181.109	4.3185	42.4346	4.0385	45.771	3.9802	44.6388	3.8975
146.647	3.7052	179.977	3.6007	183.309	3.5834	182.127	4.3287	44.4756	4.0284	48.0354	3.9699	46.8518	3.8874
149.981	3.697	183.309	3.586	186.642	3.5636	183.058	4.3388	46.5077	4.0183	50.3161	3.9599	49.0103	3.8773
153.313	3.689	186.642	3.5676	189.974	3.5334	183.934	4.3488	48.5825	4.0082	52.5746	3.9498	51.1615	3.8672
156.646	3.6802	189.974	3.5425	193.308	3.4629	184.724	4.3589	50.6925	3.9982	54.8979	3.9396	53.301	3.8572
159.979	3.6709	193.308	3.494	196.641	3.1272	185.457	4.369	52.8922	3.9881	57.227	3.9295	55.4258	3.8471
163.311	3.6611	196.641	3.27	197.957	2.8	186.147	4.379	55.1523	3.9779	59.5753	3.9194	57.5211	3.8369
166.645	3.6507	198.84	2.8			186.798	4.3893	57.4961	3.9677	61.8368	3.9094	59.5679	3.8268
169.978	3.6397					187.425	4.3996	59.8605	3.9576	64.0835	3.8993	61.6235	3.8166
173.31	3.628					188.02	4.4097	62.1897	3.9475	66.2568	3.8892	63.6586	3.8065
176.644	3.6153					188.57	4.4199	64.5938	3.9373	68.4301	3.879	65.6554	3.7964
179.977	3.602					189.094	4.4302	66.9553	3.9272	70.5784	3.8689	67.6625	3.7864
183.309	3.5871					189.594	4.4404	69.2403	3.917	72.6663	3.8589	69.6829	3.7763
186.642	3.5692					190.069	4.4506	71.515	3.9069	74.7014	3.8488	71.7121	3.7662
189.974	3.5467					190.527	4.4608	73.703	3.8968	76.7114	3.8387	73.8059	3.7562
193.308	3.5059					190.967	4.471	75.8601	3.8868	78.7362	3.8286	75.9248	3.7461
196.641	3.3344					191.38	4.4811	77.9613	3.8767	80.7698	3.8186	78.1672	3.736
199.151	2.8					191.773	4.4912	80.0125	3.8666	82.8298	3.8085	80.4713	3.7259
						192.098	4.5	82.0696	3.8566	84.8531	3.7984	82.9195	3.7159
						--	--	84.0679	3.8465	86.9955	3.7884	85.4325	3.7058
						0.00147	4.3323	86.1339	3.8364	89.1982	3.7783	88.1498	3.6957
						0.00588	4.3153	88.1777	3.8264	91.5479	3.7682	90.9774	3.6857
						0.01323	4.3001	90.2128	3.8163	94.005	3.7581	93.8712	3.6756
						0.02059	4.2866	92.3052	3.8062	96.5885	3.7481	96.8649	3.6655
						0.03088	4.2744	94.4917	3.7961	99.372	3.738	99.8852	3.6555
						0.04705	4.2632	96.7782	3.7861	102.345	3.7279	102.933	3.6452
						0.08675	4.253	99.2308	3.776	105.567	3.7177	106.062	3.6352
						0.26614	4.2429	101.807	3.7659	108.986	3.7076	109.127	3.6251
						0.71903	4.2329	104.602	3.7559	112.49	3.6976	111.972	3.615
						1.42483	4.2228	107.58	3.7458	116.069	3.6875	114.704	3.6049
						2.3409	4.2127	110.846	3.7357	119.675	3.6774	117.292	3.5949
						3.40842	4.2026	114.317	3.7256	123.228	3.6674	119.789	3.5846
						4.80972	4.1924	118.024	3.7156	126.708	3.6573	122.088	3.5746
						6.54334	4.1822	121.859	3.7055	130.055	3.6472	124.154	3.5645
						8.65632	4.1721	125.772	3.6954	133.249	3.637	126.042	3.5544
						11.4119	4.1619	129.815	3.6854	136.221	3.6269	127.772	3.5444
						14.9556	4.1518	133.697	3.6753	138.956	3.6168	129.354	3.5343
						18.8213	4.1418	137.375	3.6652	141.479	3.6068	130.739	3.5242
						22.6297	4.1317	140.914	3.6551	143.759	3.5967	131.996	3.514
						25.8352	4.1216	144.187	3.6449	145.814	3.5866	133.125	3.5039
						28.5716	4.1115	147.218	3.6349	147.628	3.5766	134.119	3.4939
						31.0184	4.1015	150.088	3.6248	149.265	3.5663	135.028	3.4835
						33.2416	4.0914	152.755	3.6147	150.734	3.5563	135.86	3.4734
						35.3178	4.0813	155.224	3.6045	151.96	3.5462	136.588	3.4633
						37.2382	4.0713	157.364	3.5944	153.032	3.5361	137.242	3.4533
						39.0689	4.0612	159.3	3.5843	153.973	3.5261	137.838	3.4432
						40.8775	4.0511	160.89	3.5743	154.795	3.5158	138.367	3.4328
						42.6229	4.041	162.278	3.564	155.518	3.5058	138.876	3.4228
						44.3771	4.031	163.485	3.554	156.134	3.4957	139.335	3.4125
						46.1283	4.0209	164.494	3.5438	156.683	3.4856	139.764	3.4023
						47.8649	4.0108	165.386	3.5337	157.164	3.4755	140.155	3.3922
						49.6412	4.0008	166.151	3.5236	157.603	3.4655	140.516	3.3822
						51.4556	3.9905	166.787	3.5135	158.009	3.4554	140.867	3.3719
						53.3554	3.9805	167.352	3.5035	158.378	3.4453	141.196	3.3617
						55.3052	3.9704	167.843	3.4934	158.715	3.4351	141.508	3.3515
						57.2711	3.9603	168.286	3.4832	159.03	3.4249	141.802	3.3414
						59.2988	3.9503	168.69	3.4731	159.322	3.4148	142.085	3.3312
						61.3736	3.9402	169.046	3.4629	159.594	3.4046	142.351	3.3211
						63.4969	3.9301	169.371	3.4528	159.85	3.3945	142.609	3.3109
						65.6157	3.9199	169.674	3.4427	160.088	3.3843	142.859	3.3007
						67.7625	3.9098	169.952	3.4327	160.318	3.3741	143.104	3.2905
						69.9034	3.8997	170.216	3.4224	160.538	3.3637	143.345	3.2802
						71.9973	3.8897	170.468	3.4124	160.751	3.3535	143.576	3.27
						74.1279	3.8795	170.699	3.4023	160.953	3.3433	143.801	3.2598
						76.2453	3.8694	170.918	3.3919	161.151	3.333	144.024	3.2496
						78.3054	3.8593	171.131	3.3817	161.343	3.3228	144.248	3.2393
						80.3551	3.8489	171.333	3.3715	161.526	3.3126	144.459	3.2291
						82.4431	3.8389	171.522	3.3611	161.709	3.3025	144.667	3.219
						84.4767	3.8288	171.71	3.3507	161.885	3.2924	144.872	3.2088
						86.5118	3.8186	171.888	3.3405	162.062	3.2821	145.074	3.1987
						88.5453	3.8085	172.053	3.3303	162.235	3.272	145.278	3.1885
						90.5863	3.7984	172.213	3.3202	162.401	3.2618	145.478	3.1783
						92.6493	3.7884	172.365	3.31	162.567	3.2515	145.672	3.1681
						94.7711	3.7783	172.512	3.2999	162.729	3.2415	145.865	3.1579
						96.9649	3.7682	172.653	3.2897	162.888	3.2313	146.061	3.1476
						99.2029	3.7581	172.788	3.2796	163.047	3.2209	146.249	3.1376
						101.563	3.7481	172.919	3.2692	163.206	3.2108	146.438	3.1275
						104.057	3.738	173.047	3.259	163.354	3.2007	146.624	3.1174
						106.69	3.7279	173.169	3.2486	163.503	3.1905	146.805	3.1073
						109.477	3.7179	173.288	3.2384	163.648	3.1804	146.98	3.0973
						112.442	3.7078	173.403	3.228	163.791	3.1702	147.153	3.0872
						115.557	3.6977	173.513	3.218	163.933	3.16	147.325	3.0771
						118.795	3.6875	173.62	3.2079	164.073	3.1498	147.496	3.0669
						122.181	3.6774	173.723	3.1977	164.208	3.1395	147.668	3.0567
						125.722	3.6674	173.823	3.1875	164.344	3.1293	147.834	3.0463
						129.261	3.6573	173.922	3.1772	164.473	3.1192	148.001	3.0361
						132.884	3.6472	174.018	3.1669	164.6	3.109	148.165	3.026
						136.435	3.6371	174.11	3.1566	164.729	3.0986	148.324	3.0158
						139.952	3.6271	174.201	3.1464	164.854	3.0884	148.482	3.0056
						143.465	3.617	174.288	3.136	164.976	3.0782	148.635	2.9955
						146.86	3.6069	174.375	3.1258	165.095	3.068	148.788	2.9851
						150.066	3.5969	174.457	3.1157	165.214	3.0576	148.94	2.9749
						153.167	3.5868	174.537	3.1055	165.33	3.0474	149.087	2.9648
						155.971	3.5766	174.616	3.0951	165.444	3.0372	149.234	2.9545
						158.68	3.5665	174.694	3.0848	165.554	3.0269	149.379	2.9441
						161.065	3.5564	174.769	3.0745	165.661	3.0167	149.523	2.9339
						163.292	3.5463	174.842	3.0642	165.77	3.0063	149.662	2.9236
						165.257	3.5361	174.916	3.0539	165.873	2.9961	149.798	2.9133
						167.007	3.5261	174.985	3.0437	165.976	2.9857	149.931	2.9032
						168.568	3.516	175.054	3.0332	166.079	2.9755	150.062	2.893
						169.917	3.5059	175.122	3.023	166.176	2.9653	150.192	2.8829
						171.093	3.4958	175.189	3.0124	166.273	2.9549	150.32	2.8727
						172.112	3.4858	175.256	3.0019	166.371	2.9445	150.445	2.8624
						173	3.4757	175.319	2.9915	166.464	2.9343	150.567	2.8524
						173.77	3.4655	175.382	2.9812	166.555	2.9241	150.688	2.8423
						174.45	3.4554	175.444	2.9708	166.643	2.914	150.806	2.8321
						175.047	3.4452	175.504	2.9604	166.732	2.9036	150.926	2.822
						175.55	3.435	175.564	2.9499	166.82	2.8933	151.044	2.8116
						175.998	3.4249	175.623	2.9395	166.905	2.8829	151.158	2.8016
						176.391	3.4145	175.681	2.9291	166.992	2.8727	151.175	2.8
						176.748	3.4043	175.736	2.9186	167.076	2.8623
						177.058	3.3942	175.794	2.9084	167.157	2.8521
						177.338	3.384	175.848	2.898	167.237	2.8417
						177.595	3.3738	175.901	2.8876	167.318	2.8312
						177.829	3.3635	175.956	2.8772	167.399	2.8208
						178.041	3.3533	176.008	2.8669	167.477	2.8104
						178.236	3.3433	176.06	2.8563	167.557	2.8
						178.414	3.3332	176.111	2.846
						178.577	3.323	176.164	2.8353
						178.733	3.3127	176.214	2.8249
						178.877	3.3025	176.266	2.8145
						179.014	3.2924	176.316	2.8042
						179.139	3.2824	176.335	2.8
						179.258	3.272
						179.371	3.2616
						179.482	3.2514
						179.582	3.2412
						179.677	3.2311
						179.768	3.2209
						179.859	3.2105
						179.943	3.2003
						180.026	3.1899
						180.102	3.1797
						180.176	3.1695
						180.248	3.1594
						180.317	3.1489
						180.384	3.1383
						180.452	3.1279
						180.514	3.1177
						180.576	3.1073
						180.634	3.0973
						180.69	3.0871
						180.745	3.0765
						180.801	3.066
						180.855	3.0553
						180.908	3.0448
						180.961	3.0343
						181.009	3.0239
						181.058	3.0134
						181.106	3.0028
						181.153	2.9924
						181.199	2.9818
						181.243	2.9712
						181.289	2.9606
						181.331	2.9499
						181.375	2.9395
						181.417	2.929
						181.458	2.9183
						181.499	2.9075
						181.54	2.8968
						181.58	2.8861
						181.62	2.8753
						181.659	2.8644
						181.697	2.8536
						181.736	2.8426
						181.774	2.8316
						181.811	2.8212
						181.847	2.8104
						181.883	2.7999

## Sheet: 2d
Specific Capacity (mAh g-1)	Potential (V vs. Li+/Li)	Specific Capacity (mAh g-1)	Potential (V vs. Li+/Li)	Specific Capacity (mAh g-1)	Potential (V vs. Li+/Li)	Specific Capacity (mAh g-1)	Potential (V vs. Li+/Li)	Specific Capacity (mAh g-1)	Potential (V vs. Li+/Li)	Specific Capacity (mAh g-1)	Potential (V vs. Li+/Li)	Specific Capacity (mAh g-1)	Potential (V vs. Li+/Li)
0	3.4716	0	2.8531	0	2.8453	0	2.8539	0	3.4376	0	3.4441	0	3.4588
3.3339	4.1089	3.3339	3.6889	3.3339	3.6429	0.00514	2.8893	0.00514	3.4632	0.00514	3.4708	0.00514	3.4865
6.6661	4.1588	6.6661	3.7043	6.6661	3.6548	0.00856	2.9154	0.00856	3.4847	0.00856	3.494	0.00856	3.5103
10	4.1868	10	3.7101	10	3.6664	0.01199	2.9412	0.0137	3.5045	0.0137	3.5158	0.0137	3.5334
13.3339	4.2129	13.3339	3.7258	13.3339	3.6745	0.01712	2.9648	0.01884	3.5224	0.01884	3.536	0.01712	3.5554
16.6661	4.2289	16.6661	3.7356	16.6661	3.6846	0.02055	2.9886	0.02397	3.5393	0.02397	3.5543	0.02226	3.5752
20	4.2347	20	3.745	20	3.6983	0.02568	3.0109	0.02911	3.5547	0.02911	3.5712	0.0274	3.5944
23.3339	4.2452	23.3339	3.7559	23.3339	3.7101	0.02911	3.032	0.03596	3.5692	0.03425	3.5872	0.03253	3.6132
26.6661	4.2522	26.6661	3.7691	26.6661	3.7241	0.03425	3.0533	0.04452	3.583	0.0411	3.6025	0.03767	3.6307
30	4.2466	30	3.7833	30	3.7359	0.03767	3.0735	0.05308	3.5961	0.04795	3.617	0.04281	3.6472
33.3339	4.2554	33.3339	3.7937	33.3339	3.7482	0.04281	3.0938	0.06507	3.6085	0.05651	3.6306	0.04966	3.6625
36.6661	4.253	36.6661	3.8062	36.6661	3.7601	0.04795	3.113	0.07877	3.6201	0.06678	3.6437	0.05651	3.6773
40	4.256	40	3.8184	40	3.7716	0.05308	3.1324	0.09589	3.6313	0.07877	3.6559	0.06336	3.6916
43.3339	4.2562	43.3339	3.8323	43.3339	3.7836	0.05822	3.1507	0.12158	3.6425	0.09247	3.668	0.07192	3.7055
46.6661	4.257	46.6661	3.8499	46.6661	3.7952	0.06336	3.169	0.1524	3.653	0.10959	3.679	0.08219	3.7189
50	4.2516	50	3.8619	50	3.808	0.06849	3.1867	0.19863	3.6635	0.13185	3.6902	0.09247	3.7317
53.3339	4.2553	53.3339	3.8747	53.3339	3.8204	0.07363	3.2042	0.25514	3.6739	0.16267	3.7009	0.10274	3.7438
56.6661	4.2524	56.6661	3.8883	56.6661	3.8335	0.07877	3.2212	0.33219	3.6843	0.20377	3.7116	0.11644	3.7556
60	4.2535	60	3.902	60	3.8477	0.08562	3.2381	0.42808	3.6945	0.25856	3.7218	0.13356	3.7673
63.3339	4.2486	63.3339	3.9145	63.3339	3.8618	0.09075	3.2551	0.54623	3.7047	0.3339	3.7322	0.1524	3.7784
66.6661	4.2522	66.6661	3.9283	66.6661	3.8759	0.0976	3.2712	0.70205	3.715	0.42979	3.7426	0.17466	3.7894
70	4.2464	70	3.9429	70	3.8911	0.10274	3.2873	0.90411	3.725	0.55479	3.7528	0.20205	3.8003
73.3339	4.2501	73.3339	3.9557	73.3339	3.9054	0.10959	3.3028	1.17637	3.7353	0.71575	3.7629	0.23459	3.8109
76.6661	4.2451	76.6661	3.9684	76.6661	3.9202	0.11644	3.3182	1.57534	3.7455	0.92637	3.7733	0.27055	3.8215
80	4.2469	80	3.9823	80	3.9359	0.12329	3.3336	2.20377	3.7556	1.22089	3.7833	0.31678	3.832
83.3322	4.2438	83.3322	3.9954	83.3322	3.9512	0.13014	3.3484	3.19178	3.7656	1.62158	3.7935	0.36986	3.8424
86.6661	4.2412	86.6661	4.009	86.6661	3.9669	0.13699	3.3629	4.83219	3.7757	2.18322	3.8036	0.42979	3.8528
90	4.2441	90	4.0249	90	3.9837	0.14555	3.3779	7.05651	3.7858	3.00342	3.8137	0.5	3.863
93.3322	4.2406	93.3322	4.0392	93.3322	3.9998	0.1524	3.3922	9.64555	3.7958	4.08733	3.8238	0.58219	3.8734
96.6661	4.2412	96.6661	4.0557	96.6661	4.0172	0.16096	3.4063	12.298	3.8059	5.46233	3.834	0.67466	3.8837
100	4.2425	100	4.0714	100	4.0354	0.16952	3.4199	14.9315	3.816	7.10616	3.8441	0.78082	3.8938
103.332	4.2409	103.332	4.0932	103.332	4.0537	0.17808	3.4336	17.4486	3.826	9.00514	3.8541	0.89726	3.9039
106.666	4.2461	106.666	4.1112	106.666	4.074	0.18664	3.4467	19.923	3.8361	10.9863	3.8642	1.03082	3.9141
110	4.2426	110	4.1294	110	4.0954	0.19692	3.46	22.4093	3.8462	12.988	3.8743	1.19007	3.9243
113.332	4.2461	113.332	4.1512	113.332	4.1172	0.20719	3.4733	24.9075	3.8564	14.964	3.8843	1.36473	3.9344
116.666	4.2509	116.666	4.1721	116.666	4.1398	0.21747	3.4861	27.4007	3.8665	17.0565	3.8944	1.56507	3.9445
120	4.2504	120	4.1924	120	4.1642	0.22774	3.4986	29.8613	3.8767	19.0976	3.9045	1.80479	3.9547
123.332	4.2513	123.332	4.2132	123.332	4.1883	0.23973	3.5113	32.2534	3.8868	21.1216	3.9145	2.08048	3.9649
126.666	4.2542	126.666	4.2358	126.666	4.2118	0.25171	3.5235	34.4966	3.897	23.048	3.9246	2.39555	3.975
130	4.26	130	4.2576	130	4.238	0.26541	3.5357	36.7106	3.9071	24.9709	3.9347	2.75685	3.9852
133.332	4.2628	133.332	4.2823	133.332	4.2699	0.27911	3.5476	38.9041	3.9171	26.786	3.9448	3.17466	3.9954
136.666	4.2687	136.666	4.3098	136.666	4.3008	0.29452	3.5593	41.0959	3.9274	28.726	3.9548	3.65582	4.0056
140	4.276	140	4.3365	140	4.3403	0.30993	3.5709	43.3151	3.9374	30.5206	3.9649	4.2089	4.0157
143.332	4.2818	143.332	4.3629	143.332	4.3828	0.32877	3.5822	45.488	3.9475	32.1712	3.9751	4.83562	4.0258
146.666	4.2921	146.666	4.3926	146.666	4.4251	0.3476	3.5933	47.6918	3.9576	33.8921	3.9852	5.56507	4.036
150	4.3024	150	4.4227	150	4.4656	0.36986	3.6045	49.7928	3.9677	35.6147	3.9953	6.39041	4.0462
153.332	4.3117	153.332	4.4508	152.396	4.5	0.39384	3.6152	52.1267	3.9777	37.2791	4.0053	7.32877	4.0565
156.666	4.3265	156.666	4.48			0.42123	3.626	54.351	3.9878	39.1353	4.0154	8.36473	4.0665
160	4.3394	158.692	4.5	0	4.2562	0.45377	3.6368	56.274	3.9979	41.2294	4.0256	9.48973	4.0766
163.332	4.3529			3.3339	4.0987	0.48973	3.6475	58.2055	4.0079	43.0377	4.0357	10.7157	4.0868
166.666	4.3706	0	4.2788	6.6661	4.0638	0.53425	3.658	60.0925	4.018	44.7706	4.0458	12.0257	4.0972
170	4.3896	3.3339	4.1175	10	4.0304	0.58733	3.6684	61.9366	4.0281	46.5034	4.0558	13.4623	4.1073
173.332	4.407	6.6661	4.0789	13.3339	3.9995	0.65411	3.6788	63.7654	4.0381	48.274	4.0659	14.9572	4.1173
176.666	4.4305	10	4.045	16.6661	3.9724	0.73801	3.689	65.5616	4.0482	50.0822	4.076	16.4812	4.1274
179.998	4.4504	13.3339	4.0137	20	3.9464	0.84589	3.6994	67.4555	4.0584	51.8853	4.0861	18.0805	4.1375
183.332	4.471	16.6661	3.9841	23.3339	3.9211	0.98801	3.7098	69.4623	4.0687	53.9093	4.0961	19.7123	4.1476
186.666	4.4958	20	3.9571	26.6661	3.8965	1.16952	3.7198	71.2877	4.0789	55.6593	4.1062	21.4538	4.1576
187.39	4.5	23.3339	3.9303	30	3.8734	1.40411	3.7299	72.8716	4.089	57.226	4.1163	23.4281	4.1677
		26.6661	3.9037	33.3339	3.8517	1.71404	3.7401	74.4589	4.099	58.7551	4.1265	25.0188	4.1778
0	4.2863	30	3.8784	36.6661	3.8314	2.1661	3.7502	76.1798	4.1091	60.3099	4.1367	26.4589	4.1878
3.3339	4.1228	33.3339	3.8537	40	3.8137	2.85959	3.7604	77.7397	4.1192	61.8373	4.1468	27.9161	4.1979
6.6661	4.085	36.6661	3.8305	43.3339	3.7967	4.05651	3.7705	79.2038	4.1292	63.3185	4.1569	29.6593	4.2081
10	4.0481	40	3.8099	46.6661	3.7816	5.95205	3.7807	80.6712	4.1395	64.8596	4.1669	31.5736	4.2182
13.3339	4.0146	43.3339	3.7913	50	3.7688	8.76199	3.791	82.1181	4.1495	66.4127	4.177	33.1181	4.2283
16.6661	3.984	46.6661	3.7745	53.3339	3.7568	11.3407	3.801	83.5257	4.1596	67.9247	4.1871	34.6421	4.2383
20	3.9542	50	3.7612	56.6661	3.7452	13.8664	3.8111	84.9384	4.1697	69.4863	4.1973	36.286	4.2484
23.3339	3.9246	53.3339	3.7473	60	3.7345	16.5805	3.8212	86.2757	4.1798	71.0343	4.2074	37.8956	4.2585
26.6661	3.8956	56.6661	3.7354	63.3339	3.7247	19.4264	3.8314	87.5736	4.19	72.5257	4.2174	39.4949	4.2686
30	3.8653	60	3.725	66.6661	3.715	22.2603	3.8415	88.8853	4.2	74.0274	4.2275	41.077	4.2786
33.3339	3.8355	63.3339	3.7139	70	3.706	25.2825	3.8515	90.1267	4.2101	75.4863	4.2376	42.601	4.2889
36.6661	3.8088	66.6661	3.7049	73.3339	3.6976	27.7962	3.8616	91.399	4.2202	76.9075	4.2478	44.1541	4.2989
40	3.7835	70	3.6957	76.6661	3.6893	30.0616	3.8717	92.6164	4.2303	78.327	4.2579	45.6336	4.309
43.3339	3.761	73.3339	3.6872	80	3.6814	32.2329	3.8817	93.8253	4.2405	79.6712	4.2679	47.048	4.3191
46.6661	3.7418	76.6661	3.6788	83.3322	3.673	34.4794	3.8918	95.0394	4.2506	80.9966	4.278	48.4247	4.3291
50	3.7252	80	3.6713	86.6661	3.6663	36.7123	3.9019	96.1815	4.2606	82.2791	4.2881	49.7363	4.3394
53.3339	3.7104	83.3322	3.6637	90	3.6593	38.9966	3.912	97.3168	4.2707	83.5257	4.2982	51.0223	4.3494
56.6661	3.6971	86.6661	3.6567	93.3322	3.6512	41.2945	3.922	98.4418	4.2808	84.7312	4.3082	52.2551	4.3595
60	3.6811	90	3.6495	96.6661	3.6439	43.6456	3.9321	99.5206	4.2908	85.8904	4.3186	53.4675	4.3696
63.3339	3.6715	93.3322	3.6431	100	3.6362	46.0428	3.9422	100.58	4.3009	87.0171	4.3287	54.7003	4.3796
66.6661	3.6628	96.6661	3.6364	103.332	3.628	48.3716	3.9522	101.594	4.311	88.0942	4.3388	56.0565	4.3897
70	3.6524	100	3.6291	106.666	3.6199	50.7055	3.9623	102.606	4.321	89.1575	4.3488	57.4812	4.3999
73.3339	3.6455	103.332	3.6229	110	3.6115	52.9332	3.9724	103.567	4.3311	90.1712	4.3589	58.702	4.41
76.6661	3.6374	106.666	3.6153	113.332	3.6028	55.1404	3.9825	104.497	4.3412	91.1952	4.369	59.8185	4.4201
80	3.6297	110	3.608	116.666	3.5929	57.3938	3.9925	105.421	4.3513	92.2157	4.379	60.9606	4.4302
83.3322	3.6229	113.332	3.5998	120	3.583	59.637	4.0026	106.313	4.3613	93.1952	4.3893	62.1267	4.4404
86.6661	3.6175	116.666	3.5914	123.332	3.5726	61.9007	4.0127	107.185	4.3714	94.1507	4.3993	63.3031	4.4504
90	3.6094	120	3.5827	126.666	3.5598	64.2757	4.0227	108.031	4.3815	95.089	4.4094	64.4709	4.4605
93.3322	3.6054	123.332	3.5726	130	3.5451	66.6438	4.0328	108.853	4.3915	95.9966	4.4195	65.6113	4.4706
96.6661	3.6005	126.666	3.5618	133.332	3.5276	68.9846	4.0429	109.646	4.4018	96.8853	4.4295	66.7637	4.4807
100	3.5949	130	3.5497	136.666	3.5019	71.3082	4.0529	110.406	4.4118	97.7825	4.4399	67.9127	4.4907
103.332	3.5891	133.332	3.5348	140	3.4626	73.6079	4.0632	111.14	4.4219	98.6558	4.45	68.9692	4.5
106.666	3.5834	136.666	3.5171	143.332	3.3962	75.7894	4.0732	111.856	4.4321	99.4914	4.4601
110	3.579	140	3.4925	146.666	3.2784	77.8579	4.0833	112.567	4.4422	100.308	4.4701	0	3.9167
113.332	3.5709	143.332	3.4565	150	3.0362	79.786	4.0934	113.255	4.4524	101.082	4.4802	0.00514	3.8869
116.666	3.5613	146.666	3.4006	151.591	2.8	81.673	4.1035	113.926	4.4625	101.848	4.4903	0.00856	3.8607
120	3.556	150	3.3063			83.5634	4.1135	114.579	4.4726	102.572	4.5	0.0137	3.8361
123.332	3.5486	153.332	3.1446			85.4435	4.1236	115.209	4.4826			0.01712	3.8129
126.666	3.5402	156.132	2.8			87.2877	4.1337	115.825	4.4929	0	4.0447	0.02055	3.79
130	3.5314					89.1832	4.1439	116.253	4.5	0.00514	4.0168	0.02568	3.769
133.332	3.5181					91.077	4.154			0.00856	3.9919	0.02911	3.7485
136.666	3.5059					92.8973	4.164	0	4.0983	0.0137	3.9678	0.03425	3.7288
140	3.4891					94.6644	4.1741	0.00514	4.0708	0.01712	3.9464	0.03938	3.7104
143.332	3.4664					96.3819	4.1842	0.00856	4.0473	0.02226	3.926	0.04452	3.693
146.666	3.4347					98.0856	4.1942	0.0137	4.0249	0.0274	3.9072	0.04966	3.6762
150	3.3869					99.7055	4.2045	0.01712	4.004	0.03253	3.8897	0.05651	3.6606
153.332	3.3161					101.277	4.2145	0.02226	3.9858	0.03767	3.8737	0.06336	3.6457
156.666	3.1824					102.774	4.2246	0.0274	3.9686	0.04452	3.859	0.07021	3.6316
160	2.8231					104.221	4.2348	0.03425	3.9538	0.05308	3.8451	0.08048	3.6184
160.13	2.8					105.649	4.2449	0.0411	3.94	0.06336	3.8325	0.09075	3.6056
						107.012	4.255	0.05137	3.9274	0.07705	3.8207	0.10274	3.5933
						108.341	4.2652	0.07021	3.9164	0.0976	3.8097	0.11815	3.5818
						109.661	4.2753	0.11473	3.9062	0.13699	3.7992	0.13699	3.5706
						110.928	4.2853	0.37842	3.8961	0.2226	3.7888	0.16438	3.5598
						112.151	4.2956	1.14041	3.886	0.42123	3.7786	0.20377	3.5492
						113.414	4.3056	1.87158	3.8759	0.82705	3.7684	0.25856	3.539
						114.61	4.3157	2.56164	3.8659	1.43493	3.7581	0.34075	3.5286
						115.795	4.3259	3.25685	3.8556	2.12158	3.7481	0.46575	3.5186
						116.954	4.3362	4	3.8454	2.84589	3.738	0.64897	3.5084
						118.091	4.3462	4.79795	3.8352	3.64897	3.7279	0.92979	3.4981
						119.178	4.3563	5.64555	3.8251	4.52911	3.7179	1.34418	3.4881
						120.241	4.3665	6.55137	3.8149	5.49829	3.7078	1.94178	3.478
						121.298	4.3766	7.5411	3.8048	6.5	3.6977	2.7637	3.4679
						122.317	4.3867	8.59247	3.7946	7.58219	3.6875	3.79795	3.4577
						123.324	4.3967	9.73459	3.7845	8.75685	3.6774	4.95377	3.4476
						124.271	4.407	10.9332	3.7743	10.0257	3.6674	6.25171	3.4376
						125.211	4.417	12.2534	3.7642	11.3493	3.6573	7.62329	3.4275
						126.091	4.4273	13.8134	3.7542	12.6849	3.6472	9.08562	3.4174
						126.957	4.4373	15.3664	3.7441	14.0822	3.6371	10.8253	3.4073
						127.827	4.4474	16.9178	3.734	15.577	3.6269	12.7346	3.3973
						128.69	4.4576	18.5634	3.724	17.226	3.6168	14.8116	3.3872
						129.545	4.4677	20.2654	3.7139	18.9692	3.6066	17.0411	3.3771
						130.38	4.4778	22.0976	3.7038	20.9058	3.5966	19.3562	3.3671
						131.2	4.4878	24.0822	3.6938	23.0103	3.5863	21.6986	3.357
						132.022	4.4979	26.1866	3.6837	25.3973	3.5763	23.875	3.3469
						132.185	4.5	28.3664	3.6736	27.9041	3.5662	25.9931	3.3367
								30.7688	3.6635	30.524	3.5561	27.9914	3.3266
						0	4.1433	33.7363	3.6535	33.1181	3.546	29.8956	3.3165
						0.00514	4.1172	36.2791	3.6434	35.5993	3.536	31.625	3.3065
						0.00856	4.0941	39.0171	3.6332	38.0086	3.5259	33.3048	3.2964
						0.0137	4.0735	42.0377	3.6231	40.5497	3.5158	34.9264	3.286
						0.01884	4.0552	45.0308	3.613	43.1216	3.5058	36.5274	3.2758
						0.02397	4.0397	48.0086	3.6028	45.6524	3.4957	38.1062	3.2657
						0.03253	4.0262	51.6678	3.5927	48.1952	3.4856	39.6456	3.2557
						0.04452	4.0148	54.7226	3.5827	50.7157	3.4754	41.1815	3.2456
						0.43322	4.0046	58.0942	3.5726	53.1062	3.4653	42.7277	3.2355
						1.40582	3.9945	61.4366	3.5625	55.4264	3.4553	44.2226	3.2255
						2.1113	3.9844	64.7791	3.5525	57.5959	3.4452	45.6952	3.2154
						2.78253	3.9744	68.1096	3.5424	59.5565	3.4351	47.0394	3.2053
						3.45034	3.9643	71.2449	3.5323	61.2843	3.4249	48.3253	3.1952
						4.10788	3.9542	74.2003	3.5222	62.9315	3.4148	49.5839	3.1849
						4.78938	3.9442	77.1507	3.512	64.5206	3.4047	50.7551	3.1748
						5.48288	3.9339	79.9007	3.5019	66.0753	3.3945	51.8664	3.1647
						6.20034	3.9239	82.5154	3.4919	67.6575	3.3845	52.8836	3.1547
						6.92979	3.9138	84.9024	3.4818	69.1969	3.3744	53.8459	3.1446
						7.68664	3.9037	87.0907	3.4717	70.6798	3.3643	54.7603	3.1344
						8.46062	3.8935	89.1524	3.4617	72.1764	3.3541	55.6181	3.1243
						9.25342	3.8834	90.9914	3.4516	73.6421	3.344	56.387	3.1142
						10.0514	3.8734	92.6627	3.4415	75.0171	3.3339	57.089	3.1041
						10.8921	3.8633	94.1541	3.4314	76.4075	3.3237	57.7449	3.0939
						11.7431	3.8531	95.5069	3.4214	77.726	3.3136	58.387	3.0838
						12.649	3.843	96.7449	3.4113	78.9743	3.3036	58.9812	3.0738
						13.5582	3.8329	97.8562	3.4012	80.1473	3.2934	59.5565	3.0637
						14.4675	3.8227	98.8767	3.3912	81.298	3.2833	60.0993	3.0536
						15.4161	3.8126	99.8116	3.3809	82.3716	3.2732	60.6096	3.0436
						16.375	3.8025	100.692	3.3709	83.4024	3.263	61.0907	3.0333
						17.3647	3.7925	101.483	3.3608	84.399	3.2529	61.5531	3.0233
						18.4538	3.7823	102.233	3.3507	85.3048	3.2428	61.9794	3.0132
						19.5959	3.7722	102.925	3.3407	86.1627	3.2326	62.3938	3.003
						20.7997	3.7621	103.568	3.3306	86.976	3.2226	62.7997	2.9924
						22.0462	3.752	104.18	3.3205	87.7414	3.2125	63.1815	2.9824
						23.4024	3.742	104.741	3.3104	88.4726	3.2024	63.5411	2.9722
						24.8253	3.7319	105.277	3.3004	89.1849	3.1923	63.8836	2.9621
						26.3733	3.7218	105.783	3.29	89.8459	3.1823	64.2055	2.9519
						28.0291	3.7118	106.264	3.2798	90.4829	3.172	64.5188	2.9418
						29.7825	3.7017	106.723	3.2696	91.101	3.162	64.8185	2.9317
						31.6747	3.6915	107.164	3.2593	91.6747	3.1519	65.1044	2.9213
						33.6558	3.6814	107.584	3.2493	92.2243	3.1418	65.387	2.911
						35.7294	3.6713	107.978	3.239	92.7569	3.1316	65.6558	2.9009
						37.8048	3.6612	108.349	3.229	93.2517	3.1215	65.9075	2.8908
						39.9332	3.6512	108.704	3.2189	93.7175	3.1115	66.149	2.8806
						42.2175	3.6411	109.036	3.2088	94.1661	3.1014	66.3819	2.8704
						44.7808	3.631	109.349	3.1987	94.5925	3.0912	66.6062	2.8602
						47.7106	3.621	109.646	3.1887	95	3.0811	66.8236	2.8498
						50.7997	3.6109	109.921	3.1786	95.387	3.0709	67.036	2.8394
						54.4931	3.6008	110.185	3.1685	95.7671	3.0608	67.2414	2.829
						57.9178	3.5908	110.438	3.1583	96.1216	3.0506	67.4366	2.8188
						61.4332	3.5807	110.683	3.1481	96.4623	3.0405	67.6267	2.8084
						65.2157	3.5706	110.921	3.138	96.7825	3.0303	67.7757	2.8
						70.0086	3.5604	111.144	3.1278	97.0925	3.0202
						74.4127	3.5503	111.363	3.1177	97.3836	3.0101
						79.0411	3.5402	111.57	3.1075	97.6627	2.9999
						83.2226	3.5302	111.771	3.0973	97.9332	2.9899
						86.8185	3.5201	111.964	3.0872	98.1884	2.9798
						90.2551	3.51	112.149	3.077	98.4366	2.9696
						93.0206	3.5	112.327	3.0669	98.6747	2.9595
						95.5274	3.4899	112.498	3.0568	98.899	2.9494
						97.8407	3.4798	112.668	3.0466	99.1147	2.9392
						99.8459	3.4697	112.829	3.0364	99.327	2.929
						101.574	3.4595	112.988	3.0262	99.5291	2.9189
						103.089	3.4495	113.14	3.0161	99.7209	2.9088
						104.399	3.4394	113.286	3.006	99.9041	2.8986
						105.545	3.4292	113.428	2.9958	100.084	2.8885
						106.565	3.4191	113.568	2.9856	100.255	2.8785
						107.461	3.409	113.704	2.9755	100.423	2.8682
						108.264	3.3989	113.836	2.9654	100.589	2.8582
						108.995	3.3889	113.964	2.9552	100.741	2.8479
						109.666	3.3788	114.091	2.945	100.892	2.8379
						110.286	3.3687	114.214	2.9348	101.036	2.8276
						110.863	3.3587	114.332	2.9245	101.18	2.8173
						111.406	3.3486	114.449	2.9143	101.318	2.8072
						111.904	3.3385	114.565	2.9039	101.411	2.8
						112.37	3.3283	114.678	2.8937
						112.815	3.3182	114.786	2.8835
						113.228	3.308	114.892	2.8733
						113.628	3.2978	114.997	2.8629
						113.991	3.2877	115.096	2.8528
						114.346	3.2775	115.195	2.8426
						114.675	3.2674	115.293	2.8324
						114.986	3.2573	115.387	2.822
						115.284	3.2471	115.483	2.8116
						115.568	3.237	115.577	2.8013
						115.834	3.227	115.587	2.8
						116.089	3.2168
						116.336	3.2065
						116.57	3.1963
						116.791	3.1859
						117.002	3.1757
						117.204	3.1656
						117.396	3.1554
						117.58	3.1452
						117.753	3.135
						117.923	3.1247
						118.08	3.1147
						118.229	3.1046
						118.375	3.0944
						118.515	3.0842
						118.651	3.0739
						118.779	3.0637
						118.902	3.0536
						119.017	3.0436
						119.13	3.0333
						119.238	3.0233
						119.342	3.0127
						119.445	3.0025
						119.545	2.9923
						119.639	2.9819
						119.733	2.9714
						119.822	2.9613
						119.908	2.9509
						119.991	2.9407
						120.074	2.9303
						120.152	2.9203
						120.228	2.9099
						120.303	2.8997
						120.377	2.8891
						120.45	2.8788
						120.522	2.8684
						120.591	2.858
						120.658	2.8478
						120.724	2.8374
						120.789	2.827
						120.853	2.8167
						120.916	2.8064
						120.952	2.8

[truncated: 37 more sheets: 2e, 2f, In situ XRD (3a, S16, S17), 3b, In situ XRD (3c, S18, S19), 3d, 5d, 5h, 5m, 6d, S2a, S2b, S3a, S3b, S3c, S3d, S3e, S3f, S9a, S9b …]
